# Supplementary material for: Exploring Early Micronutrient Deficiencies in Rainbow Trout (Oncorhynchus mykiss) by Next-Generation Sequencing Technology – From Black Box to Functional Genomics
Source: PLoS One. 2013 Jul 24;8(7):e69461. doi: 10.1371/journal.pone.0069461 (PMC3722103; doi:10.1371/journal.pone.0069461)
Supplement: Table S1 — Transcripts up-regulated in liver of rainbow trout by diet U. (XLSX) [file pone.0069461.s001.xlsx]

## Sheet: Supplementary Table 1
Sequence name	Sequence length	Sequence desc.	Gene name UPPER	Fold change	Hit desc.	Hit ACC	E-Value	Similarity	Score	Alignment length	Positives
isotig_UP00076_2174	1377	serum albumin precursor	ALB	2	gi|185133567|ref|NP_001117164.1|serum albumin 2 precursor [Salmo salar] >gi|543792|sp|Q03156.1|ALBU2_SALSA RecName: Full=Serum albumin 2; Flags: Precursor >gi|64350|emb|CAA43187.1| serum albumin 2 [Salmo salar]	NP_001117164	0.0	96	550.436	304	292
isotig_UP00261_1690	1054	af281352_1 fibrinogen gamma a chain	FGA	2	gi|11095797|gb|AAG30027.1|AF281352_1putative fibrinogen gamma A chain [Oncorhynchus mykiss]	AAG30027	1.39204E-9	84	62.3882	38	32
isotig_UP00175_1198	617	metalloproteinase inhibitor 2 precursor	TIMP2	2	gi|185132169|ref|NP_001117980.1|tissue inhibitor of metalloproteinase 2 precursor [Oncorhynchus mykiss] >gi|51949889|gb|AAU14867.1| tissue inhibitor of metalloproteinase 2 [Oncorhynchus mykiss] >gi|209737558|gb|ACI69648.1| Metalloproteinase inhibitor 2 precursor [Salmo salar] >gi|223647328|gb|ACN10422.1| Metalloproteinase inhibitor 2 precursor [Salmo salar] >gi|223673213|gb|ACN12788.1| Metallopro…	NP_001117980	8.43938E-73	68	230.335	203	140
isotig_UP00021_1196	1307	elongation factor 1- oocyte form	EEF1A1	2	gi|228069298|gb|ACP56687.1|elongation factor EF1 alpha [Oncorhynchus tshawytscha]	ACP56687	5.68109E-57	100	204.527	102	102
isotig_UP00039_1189	912	cd59 glyco	#N/A	2	gi|292611121|ref|XP_002660983.1|PREDICTED: hypothetical protein LOC100329375 [Danio rerio]	XP_002660983	5.52063E-31	78	121.324	76	60
isotig_UP00015_857	872	complement factor h1 protein	CFH	2	gi|185133340|ref|NP_001117899.1|complement factor H1 protein precursor [Oncorhynchus mykiss] >gi|77362542|emb|CAJ01769.2| complement factor H1 protein [Oncorhynchus mykiss]	NP_001117899	7.78679E-145	89	424.091	229	205
isotig_UP00166_759	1235	heparin cofactor ii	SERPIND1	2	gi|313756976|gb|ADR78295.1|heparin cofactor II [Oplegnathus fasciatus]	ADR78295	7.93268E-94	93	266.159	142	133
isotig_UP01021_757	578	ahsg protein	AHSG	2	gi|29501366|gb|AAO74861.1|fetuin short form [Cyprinus carpio]	AAO74861	9.94805E-51	65	175.637	190	125
isotig_UP00058_756	740	novel protein vertebrate complement component 3	GLDC	2	gi|47214097|emb|CAF95354.1|unnamed protein product [Tetraodon nigroviridis]	CAF95354	2.41017E-8	62	62.3882	51	32
isotig_UP00953_707	607	upf0762 protein c6orf58 homolog	C6ORF58	2	gi|185135469|ref|NP_001117853.1|UPF0762 protein C6orf58 homolog precursor [Oncorhynchus mykiss] >gi|82077215|sp|Q5QT17.1|CF058_ONCMY RecName: Full=UPF0762 protein C6orf58 homolog; Flags: Precursor >gi|56310256|emb|CAD58655.1| hypothetical protein [Oncorhynchus mykiss]	NP_001117853	5.53233E-105	100	317.39	154	154
isotig_UP00047_683	851	vertebrate mid1 interacting-like protein	AGXT	2	gi|209155010|gb|ACI33737.1|Serine--pyruvate aminotransferase, mitochondrial precursor [Salmo salar] >gi|209738520|gb|ACI70129.1| Serine--pyruvate aminotransferase, mitochondrial precursor [Salmo salar]	ACI33737	8.7564E-48	98	174.481	82	81
isotig_UP00802_666	765	upf0762 protein c6orf58 homolog precursor	C6ORF58	2	gi|185135469|ref|NP_001117853.1|UPF0762 protein C6orf58 homolog precursor [Oncorhynchus mykiss] >gi|82077215|sp|Q5QT17.1|CF058_ONCMY RecName: Full=UPF0762 protein C6orf58 homolog; Flags: Precursor >gi|56310256|emb|CAD58655.1| hypothetical protein [Oncorhynchus mykiss]	NP_001117853	4.64802E-127	100	375.941	187	187
isotig_UP00283_654	579	complement c1q-like protein 4 precursor	C1QL2	2	gi|213515210|ref|NP_001134256.1|Complement C1q-like protein 2 [Salmo salar] >gi|209731892|gb|ACI66815.1| Complement C1q-like protein 2 precursor [Salmo salar]	NP_001134256	3.8113E-21	61	96.6709	148	91
isotig_UP00300_633	598	toxin-1 precursor	WU:FJ16A03	2	gi|185135614|ref|NP_001117782.1|toxin-1 precursor [Oncorhynchus mykiss] >gi|20385167|gb|AAM21198.1|AF363273_1 toxin-1 [Oncorhynchus mykiss]	NP_001117782	9.43585E-43	100	148.288	76	76
isotig_UP00855_622	681	peroxiredoxin	PRDX1	2	gi|185134464|ref|NP_001117749.1|peroxiredoxin [Oncorhynchus mykiss] >gi|7963723|gb|AAF71324.1|AF250193_1 natural killer cell enhancement factor [Oncorhynchus mykiss] >gi|7963725|gb|AAF71325.1|AF250194_1 natural killer cell enhancement factor [Oncorhynchus mykiss] >gi|7963728|gb|AAF71326.1|AF250195_1 natural killer cell enhancement factor [Oncorhynchus mykiss] >gi|7963730|gb|AAF71327.1|AF250196_1 …	NP_001117749	1.6449E-143	100	410.223	199	199
isotig_UP01022_550	577	heat shock protein 70	HSPA8	2	gi|350543532|gb|AEQ29955.1|heat shock protein 70 [Carassius carassius]	AEQ29955	1.95908E-97	100	293.893	191	191
isotig_UP00791_528	813	sister of p-glycoprotein	ABCB11	2	gi|185134929|ref|NP_001118128.1|bile salt export pump [Oncorhynchus mykiss] >gi|159793584|gb|ABJ55520.2| bile salt export pump [Oncorhynchus mykiss]	NP_001118128	5.3237E-75	100	258.07	145	145
isotig_UP00857_511	678	PREDICTED: hypothetical protein LOC100693548 [Oreochromis niloticus]	#N/A	2	gi|348527928|ref|XP_003451471.1|PREDICTED: hypothetical protein LOC100693548 [Oreochromis niloticus]	XP_003451471	7.86661E-27	81	114.775	81	66
isotig_UP00902_511	644	transmembrane protein 167b	TMEM167B	2	gi|327271371|ref|XP_003220461.1|PREDICTED: protein kish-B-like [Anolis carolinensis]	XP_003220461	2.70185E-36	91	132.109	74	68
isotig_UP00969_492	603	viral a-type inclusion protein	BDBG_04440	2	gi|47228081|emb|CAF97710.1|unnamed protein product [Tetraodon nigroviridis]	CAF97710	1.25237E-9	50	65.4698	191	97
isotig_UP00030_486	854	haptoglobin fragment 2	HP	2	gi|47210633|emb|CAF94447.1|unnamed protein product [Tetraodon nigroviridis]	CAF94447	2.49546E-88	87	279.256	177	154
isotig_UP00777_471	1001	tributyltin binding protein type 1	TBT-BP1	2	gi|326673883|ref|XP_001922616.3|PREDICTED: saxitoxin and tetrodotoxin-binding protein 2-like [Danio rerio]	XP_001922616	1.71571E-19	51	92.8189	171	88
isotig_UP00193_470	685	complement c1q-like protein 2-like	C1QL2	2	gi|47218829|emb|CAG02814.1|unnamed protein product [Tetraodon nigroviridis]	CAG02814	1.30604E-30	80	122.094	82	66
isotig_UP00832_466	712	protein disulfide-isomerase a4	PDIA4	2	gi|348512028|ref|XP_003443545.1|PREDICTED: protein disulfide-isomerase A4 [Oreochromis niloticus]	XP_003443545	4.5639E-116	96	226.483	121	117
isotig_UP00191_465	702	hypothetical loc792613	#N/A	2	gi|348503500|ref|XP_003439302.1|PREDICTED: hypothetical protein LOC100692589 [Oreochromis niloticus]	XP_003439302	8.24282E-9	51	60.4622	140	72
isotig_UP01525_461	426	nuclear receptor subfamily 0 group b member 2	NR0B2	2	gi|213512096|ref|NP_001134122.1|nuclear receptor subfamily 0 group B member 2 [Salmo salar] >gi|209730864|gb|ACI66301.1| Nuclear receptor subfamily 0 group B member 2 [Salmo salar]	NP_001134122	4.49105E-29	78	115.931	89	70
isotig_UP00055_456	1015	antihemorragic factor chlp-b	#N/A	2	gi|348532195|ref|XP_003453592.1|PREDICTED: hypothetical protein LOC100712306 [Oreochromis niloticus]	XP_003453592	1.45921E-21	73	102.449	86	63
isotig_UP01137_449	531	40s ribosomal protein s20	RPS20	2	gi|185135786|ref|NP_001117836.1|putative 40S ribosomal protein 20S protein [Oncorhynchus mykiss] >gi|213511786|ref|NP_001134315.1| 40S ribosomal protein S20 [Salmo salar] >gi|14716982|emb|CAC44156.1| putative 40S ribosomal protein 20S protein [Oncorhynchus mykiss] >gi|197632319|gb|ACH70883.1| ribosomal protein S20 [Salmo salar] >gi|209732330|gb|ACI67034.1| 40S ribosomal protein S20 [Salmo salar] …	NP_001117836	6.26797E-77	100	236.113	119	119
isotig_UP00914_436	634	set protein	SET	2	gi|226443280|ref|NP_001139879.1|SET protein [Salmo salar] >gi|221219590|gb|ACM08456.1| SET [Salmo salar]	NP_001139879	1.05835E-51	100	177.948	82	82
isotig_UP00959_429	605	c-type mbl-2 protein	MBL2	2	gi|185133386|ref|NP_001117900.1|C-type MBL-2 protein precursor [Oncorhynchus mykiss] >gi|68697201|emb|CAJ14130.1| C-type MBL-2 protein [Oncorhynchus mykiss]	NP_001117900	1.66713E-76	99	238.424	110	109
isotig_UP00275_418	962	zgc:136371 protein	CYP2J2	2	gi|113195548|ref|NP_001037774.1|cytochrome P450, family 2, subfamily X, polypeptide 10.2 [Danio rerio] >gi|111494073|gb|AAI15102.1| Zgc:136371 protein [Danio rerio] >gi|182891112|gb|AAI65838.1| Zgc:136371 [Danio rerio]	NP_001037774	4.49133E-132	76	393.275	312	240
isotig_UP00001_414	912	type-4 ice-structuring protein ls-12 precursor	AFP4	2	gi|209735910|gb|ACI68824.1|Type-4 ice-structuring protein LS-12 precursor [Salmo salar] >gi|303668141|gb|ADM16291.1| Type-4 ice-structuring protein LS-12 precursor [Salmo salar]	ACI68824	4.12239E-64	97	209.149	111	108
isotig_UP01057_409	562	atp synthase f0 subunit 6	ATP6	2	gi|238820460|gb|ACR57929.1|ATP synthase subunit 6 [Salvelinus alpinus]	ACR57929	6.0005E-73	97	227.639	140	136
isotig_UP00199_403	531	pq loop repeat-containing protein 3 precursor	PQLC3	2	gi|209733992|gb|ACI67865.1|PQ loop repeat-containing protein 3 precursor [Salmo salar]	ACI67865	2.68422E-14	85	75.8702	48	41
isotig_UP00775_394	1038	complement component c9	C9	2	gi|185133255|ref|NP_001117898.1|complement component C9 precursor [Oncorhynchus mykiss] >gi|67845745|emb|CAJ01692.1| complement component C9 [Oncorhynchus mykiss]	NP_001117898	3.32568E-63	100	221.476	98	98
isotig_UP00472_389	413	heavy subunit	FTH1	2	gi|185132422|ref|NP_001117129.1|ferritin, heavy subunit [Salmo salar] >gi|1706907|sp|P49946.1|FRIH_SALSA RecName: Full=Ferritin, heavy subunit; Short=Ferritin H >gi|999125|gb|AAB34575.1| ferritin heavy subunit [Salmo salar] >gi|197632421|gb|ACH70934.1| ferritin, heavy polypeptide 1-2 [Salmo salar] >gi|197632423|gb|ACH70935.1| ferritin, heavy polypeptide 1-2 [Salmo salar] >gi|209154796|gb|ACI33630…	NP_001117129	6.93253E-96	100	284.648	137	137
isotig_UP00825_381	727	phosphatidic acid phosphatase type 2a	PPAP2A	2	gi|348517371|ref|XP_003446207.1|PREDICTED: lipid phosphate phosphohydrolase 1-like [Oreochromis niloticus]	XP_003446207	1.08848E-39	88	125.946	72	64
isotig_UP00901_381	641	c-reactive protein precursor	CRP	2	gi|185132778|ref|NP_001118193.1|pentraxin precursor [Oncorhynchus mykiss] >gi|1743390|emb|CAA67764.1| pentraxin [Oncorhynchus mykiss]	NP_001118193	7.88234E-93	99	282.337	134	133
isotig_UP00992_380	589	cysteine-rich protein 1	CRIP1	2	gi|221221840|gb|ACM09581.1|Cysteine-rich protein 1 [Salmo salar]	ACM09581	8.62273E-60	100	192.2	84	84
isotig_UP00189_376	759	complement factor h- partial	CFH	2	gi|348531695|ref|XP_003453344.1|PREDICTED: complement factor H-like, partial [Oreochromis niloticus]	XP_003453344	5.41692E-50	61	177.948	158	97
isotig_UP00975_373	593	sjchgc03009 protein	#N/A	2	gi|76153175|gb|AAX24831.2|SJCHGC03009 protein [Schistosoma japonicum]	AAX24831	3.22475E-30	70	117.087	112	79
isotig_UP00809_371	759	c1 inhibitor	SERPING1	2	gi|185135433|ref|NP_001117851.1|C1 inhibitor [Oncorhynchus mykiss] >gi|40217254|emb|CAD58653.1| C1 inhibitor [Oncorhynchus mykiss]	NP_001117851	3.08805E-121	95	369.392	202	193
isotig_UP00815_363	741	cysteine dioxygenase	CDO1	2	gi|348527202|ref|XP_003451108.1|PREDICTED: cysteine dioxygenase type 1-like [Oreochromis niloticus]	XP_003451108	1.19063E-19	97	92.4337	43	42
isotig_UP00817_363	736	fucolectin-4 precursor	CRP	2	gi|185134285|ref|NP_001118028.1|FBPL4 [Oncorhynchus mykiss] >gi|78191586|gb|ABB29988.1| FBPL4 [Oncorhynchus mykiss]	NP_001118028	3.35316E-124	96	379.793	187	180
isotig_UP00257_362	1090	elongation factor 1- oocyte form	SERPINC1	2	gi|185136278|ref|NP_001117104.1|antithrombin protein precursor [Salmo salar] >gi|6686808|emb|CAB64714.1| antithrombin [Salmo salar]	NP_001117104	3.6559E-74	100	247.284	122	122
isotig_UP00999_358	586	complement factor b	CFB	2	gi|350537315|ref|NP_001233271.1|complement factor B/C2 precursor [Oncorhynchus mykiss] >gi|324983881|gb|ADY68777.1| complement factor B/C2 [Oncorhynchus mykiss]	NP_001233271	2.84168E-118	100	363.229	178	178
isotig_UP00386_356	795	cytochrome b	CYTB	2	gi|238556526|gb|ACR45155.1|cytochrome b [Oncorhynchus mykiss]	ACR45155	1.00469E-103	97	301.597	157	153
isotig_UP00784_343	872	pancreatic alpha-amylase-like isoform 1	AMY2A	2	gi|162423780|gb|ABX89620.1|alpha-amylase 1 [Diplodus sargus]	ABX89620	1.34001E-81	84	207.223	131	111
isotig_UP00118_342	597	beta-microseminoprotein precursor	MSMB	2	gi|348530438|ref|XP_003452718.1|PREDICTED: beta-microseminoprotein-like [Oreochromis niloticus]	XP_003452718	1.28676E-34	74	128.257	89	66
isotig_UP01209_336	508	c type lectin receptor b	CD209	2	gi|238231567|ref|NP_001153967.1|C type lectin receptor B [Oncorhynchus mykiss] >gi|223049425|gb|ACM80352.1| C type lectin receptor B [Oncorhynchus mykiss]	NP_001153967	5.82564E-28	100	113.62	51	51
isotig_UP01004_335	584	a disintegrin and metalloproteinase with thrombospondin motifs 13	ADAMTS13	2	gi|348516300|ref|XP_003445677.1|PREDICTED: A disintegrin and metalloproteinase with thrombospondin motifs 13-like [Oreochromis niloticus]	XP_003445677	7.79319E-61	86	214.157	144	125
isotig_UP00804_334	765	c1 inhibitor	SERPING1	2	gi|185135433|ref|NP_001117851.1|C1 inhibitor [Oncorhynchus mykiss] >gi|40217254|emb|CAD58653.1| C1 inhibitor [Oncorhynchus mykiss]	NP_001117851	2.21247E-115	95	354.369	208	199
isotig_UP00867_327	670	cytochrome b-c1 complex subunit mitochondrial precursor	UQCRFS1	2	gi|209734266|gb|ACI68002.1|Cytochrome b-c1 complex subunit Rieske, mitochondrial precursor [Salmo salar]	ACI68002	4.41241E-134	99	389.037	221	219
isotig_UP01411_321	454	intelectin-1a precursor	ITLN1	2	gi|182889644|gb|AAI65455.1|Zgc:153219 protein [Danio rerio]	AAI65455	1.91861E-65	80	212.616	147	118
isotig_UP01118_308	536	coagulation factor ix precursor	F9	2	gi|47211354|emb|CAF95373.1|unnamed protein product [Tetraodon nigroviridis]	CAF95373	5.13567E-32	69	128.257	118	82
isotig_UP00269_306	601	ribose-phosphate pyrophosphokinase 2	PRPS2	2	gi|348516836|ref|XP_003445943.1|PREDICTED: ribose-phosphate pyrophosphokinase 1-like [Oreochromis niloticus]	XP_003445943	5.3675E-40	93	110.153	62	58
isotig_UP00108_303	703	complement component c3-3	C3	2	gi|11613556|gb|AAC60015.2|complement component C3-3 [Oncorhynchus mykiss]	AAC60015	1.13286E-39	100	155.992	73	73
isotig_UP00008_299	1379	rna 3 -terminal phosphate cyclase-like protein	RCL1	2	gi|348506768|ref|XP_003440929.1|PREDICTED: hypothetical protein LOC100699191 [Oreochromis niloticus]	XP_003440929	4.10031E-28	72	124.79	119	86
isotig_UP00935_294	622	PREDICTED: hypothetical protein LOC100693548 [Oreochromis niloticus]	#N/A	2	gi|348527928|ref|XP_003451471.1|PREDICTED: hypothetical protein LOC100693548 [Oreochromis niloticus]	XP_003451471	8.62283E-27	63	114.005	135	86
isotig_UP00780_289	924	elongation factor 1-gamma	C4	2	gi|185135626|ref|NP_001117857.1|complement C4 precursor [Oncorhynchus mykiss] >gi|40217259|emb|CAD66666.1| complement C4 [Oncorhynchus mykiss]	NP_001117857	2.23416E-48	95	184.111	126	120
isotig_UP01830_288	354	intelectin-1a precursor	ITLN1	2	gi|348529458|ref|XP_003452230.1|PREDICTED: intelectin-1a-like [Oreochromis niloticus]	XP_003452230	7.27272E-66	87	211.46	120	105
isotig_UP00821_280	730	eukaryotic translation initiation factor isoform isoform cra_b	EIF4A2	2	gi|16740867|gb|AAH16295.1|EIF4A2 protein [Homo sapiens]	AAH16295	2.34919E-78	100	244.588	139	139
isotig_UP00296_277	685	apobec1 complementation factor-like	A1CF	2	gi|345326221|ref|XP_003431018.1|PREDICTED: APOBEC1 complementation factor-like [Ornithorhynchus anatinus]	XP_003431018	2.03773E-28	85	116.316	84	72
isotig_UP00432_274	557	complement component c3	C3	2	gi|431608|gb|AAB05029.1|complement component C3 [Oncorhynchus mykiss]	AAB05029	4.73987E-78	96	263.848	142	137
isotig_UP00849_274	686	ocia domain-containing protein 2	OCIAD2	2	gi|213511854|ref|NP_001134976.1|OCIA domain-containing protein 2 [Salmo salar] >gi|209737662|gb|ACI69700.1| OCIA domain-containing protein 2 [Salmo salar]	NP_001134976	5.39143E-72	86	227.254	165	142
isotig_UP00918_271	630	cd209 antigen-like	CLEC12B	2	gi|348531361|ref|XP_003453178.1|PREDICTED: hypothetical protein LOC100706769 [Oreochromis niloticus]	XP_003453178	1.68435E-29	68	122.094	176	121
isotig_UP01108_270	540	beta-2-glycoprotein 1 precursor	APOH	2	gi|259155365|ref|NP_001158744.1|Beta-2-glycoprotein 1 precursor [Salmo salar] >gi|223646704|gb|ACN10110.1| Beta-2-glycoprotein 1 precursor [Salmo salar] >gi|223672555|gb|ACN12459.1| Beta-2-glycoprotein 1 precursor [Salmo salar]	NP_001158744	7.30252E-47	83	166.392	102	85
isotig_UP00086_266	1049	complement c4-like	C4	2	gi|185135626|ref|NP_001117857.1|complement C4 precursor [Oncorhynchus mykiss] >gi|40217259|emb|CAD66666.1| complement C4 [Oncorhynchus mykiss]	NP_001117857	1.85068E-32	98	138.658	66	65
isotig_UP00856_265	682	l-xylulose reductase	DCXR	2	gi|213513471|ref|NP_001134103.1|L-xylulose reductase [Salmo salar] >gi|209730718|gb|ACI66228.1| L-xylulose reductase [Salmo salar] >gi|223646674|gb|ACN10095.1| L-xylulose reductase [Salmo salar] >gi|223648144|gb|ACN10830.1| L-xylulose reductase [Salmo salar] >gi|223672523|gb|ACN12443.1| L-xylulose reductase [Salmo salar] >gi|303664583|gb|ADM16151.1| L-xylulose reductase [Salmo salar]	NP_001134103	9.47E-140	99	402.519	204	203
isotig_UP00390_263	576	loc555483 protein	LCN15	2	gi|113679005|ref|NP_001038880.1|prostaglandin-H2 D-isomerase precursor [Danio rerio] >gi|112419212|gb|AAI22438.1| Zgc:153919 [Danio rerio]	NP_001038880	3.94973E-33	88	127.872	89	79
isotig_UP00776_262	1023	plasminogen precursor	PLG	2	gi|185135936|ref|NP_001117863.1|plasminogen precursor [Oncorhynchus mykiss] >gi|60416860|emb|CAD69012.1| plasminogen [Oncorhynchus mykiss]	NP_001117863	0.0	89	641.728	353	315
isotig_UP00869_262	665	fish virus induced trim protein	#N/A	2	gi|256016439|emb|CAP08969.1|fish virus induced TRIM protein [Oncorhynchus mykiss]	CAP08969	7.7271E-59	83	196.823	140	117
isotig_UP00281_259	629	cytochrome c oxidase subunit mitochondrial precursor	COX5A	2	gi|225703404|gb|ACO07548.1|Cytochrome c oxidase subunit 5A, mitochondrial precursor [Oncorhynchus mykiss]	ACO07548	7.60987E-36	100	132.88	66	66
isotig_UP00122_258	368	cytochrome c oxidase subunit i	COX1	2	gi|552579|gb|AAB01460.1|putative [Gomphosus varius]	AAB01460	3.34985E-59	95	189.889	121	116
isotig_UP00806_256	761	hc12887-like isoform 2	2900053A13RIK	2	gi|348509206|ref|XP_003442142.1|PREDICTED: hypothetical protein LOC100708333 [Oreochromis niloticus]	XP_003442142	8.54089E-16	89	78.5666	46	41
isotig_UP00801_255	773	cytochrome p450 2g1-like	CYP2G1	2	gi|5921955|sp|Q92088.1|CP2M1_ONCMYRecName: Full=Cytochrome P450 2M1; AltName: Full=CYPIIM1; AltName: Full=LMC1; AltName: Full=Lauric acid omega-6-hydroxylase >gi|687588|gb|AAA62499.1| cytochrome P-450 [Oncorhynchus mykiss]	Q92088	1.0948E-56	100	198.749	110	110
isotig_UP00989_253	591	methyltransferase-like protein 4-like	METTL4	2	gi|317420040|emb|CBN82076.1|Methyltransferase-like protein 4 [Dicentrarchus labrax]	CBN82076	6.49797E-17	68	85.1149	75	51
isotig_UP01475_253	439	complement component c3	C3	2	gi|11613556|gb|AAC60015.2|complement component C3-3 [Oncorhynchus mykiss]	AAC60015	1.58219E-74	93	251.906	152	142
isotig_UP01468_251	441	tryptophan -dioxygenase-like	TDO2	2	gi|348511932|ref|XP_003443497.1|PREDICTED: tryptophan 2,3-dioxygenase A-like [Oreochromis niloticus]	XP_003443497	3.2569E-79	96	250.366	130	125
isotig_UP00265_250	712	skiv2l2 protein	SKIV2L2	2	gi|345329841|ref|XP_003431432.1|PREDICTED: superkiller viralicidic activity 2-like 2-like, partial [Ornithorhynchus anatinus]	XP_003431432	1.78725E-120	97	352.829	191	186
isotig_UP01150_248	526	60s ribosomal protein l12	RPL12	2	gi|197632271|gb|ACH70859.1|ribosomal protein L12 [Salmo salar] >gi|209735002|gb|ACI68370.1| 60S ribosomal protein L12 [Salmo salar]	ACH70859	1.25004E-106	100	313.153	158	158
isotig_UP00273_247	747	complement factor h precursor	CFH	2	gi|185132505|ref|NP_001117882.1|complement factor H precursor [Oncorhynchus mykiss] >gi|86990283|emb|CAF25505.1| complement factor H precursor [Oncorhynchus mykiss]	NP_001117882	0.0	98	530.791	248	245
isotig_UP00129_244	789	60s ribosomal protein l6	RPL6	2	gi|213511212|ref|NP_001135169.1|60S ribosomal protein L6 [Salmo salar] >gi|197632289|gb|ACH70868.1| ribosomal protein L6 [Salmo salar]	NP_001135169	2.45044E-63	100	140.198	70	70
isotig_UP01100_244	545	poly -specific endoribonuclease-c-like	ENDOU	2	gi|169158264|emb|CAQ14751.1|novel serine protease protein [Danio rerio]	CAQ14751	5.50209E-62	83	204.527	141	118
isotig_UP00812_243	758	complement component c8 beta chain precursor	C8B	2	gi|185132590|ref|NP_001118079.1|complement component C8 beta chain precursor [Oncorhynchus mykiss] >gi|20137841|sp|Q90X85.1|CO8B_ONCMY RecName: Full=Complement component C8 beta chain; AltName: Full=Complement component 8 subunit beta; Flags: Precursor >gi|16265806|gb|AAL16647.1|AF418597_1 complement component C8 beta [Oncorhynchus mykiss]	NP_001118079	1.79076E-137	96	410.223	235	227
isotig_UP01159_243	524	thioredoxin interacting protein	TXNIP	2	gi|223647818|gb|ACN10667.1|Thioredoxin-interacting protein [Salmo salar]	ACN10667	3.05533E-109	99	328.176	174	173
isotig_UP00952_240	609	novel protein vertebrate titin	CEACAM1	2	gi|134085214|emb|CAM60087.1|unnamed protein product [Danio rerio]	CAM60087	1.11325E-15	57	81.2629	115	66
isotig_UP00977_240	595	glycine cleavage system h mitochondrial precursor	GCSH	2	gi|223647144|gb|ACN10330.1|Glycine cleavage system H protein, mitochondrial precursor [Salmo salar] >gi|223673017|gb|ACN12690.1| Glycine cleavage system H protein, mitochondrial precursor [Salmo salar]	ACN10330	4.18937E-33	100	126.331	60	60
isotig_UP01029_240	574	cytochrome family subfamily polypeptide 1	CYP7A1	2	gi|225735018|gb|ACO25495.1|cytochrome P450 7A1 [Anser anser]	ACO25495	7.48082E-21	84	97.8265	58	49
isotig_UP02027_240	277	warm temperature acclimation-related 65 kda protein	HPX	2	gi|1848139|emb|CAA92147.1|hemopexin-like protein [Oncorhynchus mykiss]	CAA92147	1.49029E-12	92	70.4774	39	36
isotig_UP00079_239	451	y chain e2~ubiquitin-hect	UBA52	2	gi|85719967|gb|ABC75552.1|ubiquitin and ribosomal protein S27a precursor [Ictalurus punctatus]	ABC75552	3.77538E-51	97	169.088	87	85
isotig_UP01056_239	561	protein pat1 homolog 1-like	PATL1	2	gi|131887972|ref|NP_001076497.1|protein PAT1 homolog 1 [Danio rerio] >gi|189031658|sp|A2RRV3.1|PATL1_DANRE RecName: Full=Protein PAT1 homolog 1; AltName: Full=PAT1-like protein 1; AltName: Full=Protein PAT1 homolog b; Short=Pat1b >gi|124297224|gb|AAI31869.1| Zgc:158239 protein [Danio rerio]	NP_001076497	4.12329E-46	94	169.859	167	157
isotig_UP00808_236	760	erythrocyte membrane protein band -like 3b	EPB41	2	gi|156230762|gb|AAI52369.1|Epb4.1l3 protein [Mus musculus]	AAI52369	9.85468E-19	100	90.1225	46	46
isotig_UP01321_233	473	4-hydroxyphenylpyruvate dioxygenase	HPD	2	gi|213512690|ref|NP_001133898.1|4-hydroxyphenylpyruvate dioxygenase [Salmo salar] >gi|209155742|gb|ACI34103.1| 4-hydroxyphenylpyruvate dioxygenase [Salmo salar]	NP_001133898	3.74093E-97	98	296.204	147	145
isotig_UP01212_231	506	complement c3-like	C3	2	gi|301623505|ref|XP_002941061.1|PREDICTED: complement C3-like [Xenopus (Silurana) tropicalis]	XP_002941061	1.67552E-22	54	103.605	167	91
isotig_UP00043_225	696	precerebellin-like protein precursor	CBLN1	2	gi|185133875|ref|NP_001117737.1|precerebellin-like protein precursor [Oncorhynchus mykiss] >gi|38000006|gb|AAF04305.2|AF192969_1 precerebellin-like protein [Oncorhynchus mykiss]	NP_001117737	4.51286E-94	92	284.263	186	172
isotig_UP00197_224	791	complement c3	C3	2	gi|11870062|gb|AAG40610.1|complement component C3-4 [Oncorhynchus mykiss]	AAG40610	9.29149E-32	98	134.035	80	79
isotig_UP00786_221	846	fibrinogen alpha chain	FGA	2	gi|348536216|ref|XP_003455593.1|PREDICTED: hypothetical protein LOC100693197 [Oreochromis niloticus]	XP_003455593	2.25446E-107	81	349.362	272	221
isotig_UP01358_220	466	glyceraldehyde-3-phosphate dehydrogenase	GAPDH	2	gi|125719282|gb|ABN54436.1|glyceraldehyde-3-phosphate dehydrogenase [Salmo trutta] >gi|194580090|gb|ACF75915.1| glyceraldehyde phosphate dehydrogenase [Salmo marmoratus]	ABN54436	1.20655E-93	100	280.411	137	137
isotig_UP00060_217	751	serine (or cysteine) proteinase clade c member 1	SERPINC1	2	gi|185136278|ref|NP_001117104.1|antithrombin protein precursor [Salmo salar] >gi|6686808|emb|CAB64714.1| antithrombin [Salmo salar]	NP_001117104	5.419E-87	99	276.174	145	144
isotig_UP00574_213	356	cytochrome oxidase subunit i	COX1	2	gi|334362483|gb|AEG78440.1|cytochrome c oxidase subunit I [Epinephelus coioides]	AEG78440	5.4586E-41	96	142.895	118	114
isotig_UP00892_211	647	zgc:194990 protein	TRIM69	2	gi|195546804|ref|NP_001124262.1|uncharacterized protein LOC568410 [Danio rerio] >gi|190337555|gb|AAI63470.1| Zgc:194990 protein [Danio rerio]	NP_001124262	1.7783E-7	63	44.2838	58	37
isotig_UP01061_211	557	60s ribosomal protein l10a	RPL10	2	gi|225705376|gb|ACO08534.1|60S ribosomal protein L10a [Oncorhynchus mykiss]	ACO08534	1.55845E-77	100	181.8	111	111
isotig_UP01368_207	462	layilin precursor	LAYN	2	gi|348526720|ref|XP_003450867.1|PREDICTED: layilin-like [Oreochromis niloticus]	XP_003450867	5.41938E-22	65	98.2117	93	61
isotig_UP01293_205	485	tryptophan -dioxygenase	TDO2	2	gi|348511932|ref|XP_003443497.1|PREDICTED: tryptophan 2,3-dioxygenase A-like [Oreochromis niloticus]	XP_003443497	1.0578E-57	91	176.022	101	92
isotig_UP00034_204	1025	rhamnose-binding lectin precursor	STL1	2	gi|185134460|ref|NP_001117667.1|rhamnose binding lectin STL1 precursor [Oncorhynchus mykiss] >gi|7209565|dbj|BAA92255.1| rhamnose binding lectin STL1 [Oncorhynchus mykiss]	NP_001117667	4.91892E-117	99	352.058	164	163
isotig_UP00785_204	870	apolipoprotein a-iv precursor	APOA4	2	gi|209732794|gb|ACI67266.1|Apolipoprotein A-IV precursor [Salmo salar]	ACI67266	3.42447E-55	95	167.933	94	90
isotig_UP01477_204	439	keratinocytes-associated protein 2	KRTCAP2	2	gi|213510704|ref|NP_001134230.1|Keratinocytes-associated protein 2 [Salmo salar] >gi|209731678|gb|ACI66708.1| Keratinocytes-associated protein 2 [Salmo salar] >gi|209733022|gb|ACI67380.1| Keratinocytes-associated protein 2 [Salmo salar] >gi|209733072|gb|ACI67405.1| Keratinocytes-associated protein 2 [Salmo salar]	NP_001134230	6.93277E-61	100	194.512	114	114
isotig_UP01078_203	553	haptoglobin fragment 1	HP	2	gi|11095751|gb|AAG30004.1|haptoglobin fragment 1 [Oncorhynchus mykiss]	AAG30004	2.66637E-45	92	154.836	88	81
isotig_UP01219_203	504	fibrinogen beta chain precursor	FGB	2	gi|146447341|gb|ABQ41317.1|fibrinogen beta chain precursor [Paralichthys olivaceus]	ABQ41317	3.54066E-88	87	276.944	167	146
isotig_UP00816_202	735	complement component c8 alpha chain precursor	C8	2	gi|185133500|ref|NP_001118096.1|complement component C8 alpha chain precursor [Oncorhynchus mykiss] >gi|81683318|emb|CAH65481.2| complement component C8 alpha chain [Oncorhynchus mykiss]	NP_001118096	4.17681E-132	99	334.724	172	171
isotig_UP00771_197	725	40s ribosomal protein s15a	RPS15A	2	gi|297261974|ref|XP_002798541.1|PREDICTED: 40S ribosomal protein S15a-like [Macaca mulatta]	XP_002798541	4.41429E-13	100	70.0922	35	35
isotig_UP01876_195	338	cathepsin m precursor	CTSL	2	gi|213514356|ref|NP_001134251.1|Cathepsin M precursor [Salmo salar] >gi|38423489|emb|CAD80246.1| cystein proteinase inhibitor protein [Salmo salar] >gi|209731860|gb|ACI66799.1| Cathepsin M precursor [Salmo salar]	NP_001134251	6.66856E-53	91	179.104	108	99
isotig_UP00071_191	528	40s ribosomal protein s18	RPS18	2	gi|225703456|gb|ACO07574.1|40S ribosomal protein S18 [Oncorhynchus mykiss]	ACO07574	4.83655E-91	100	273.092	135	135
isotig_UP00818_191	733	membrane-spanning 4-domains subfamily a member 4a	MS4A4A	2	gi|213514004|ref|NP_001134813.1|Membrane-spanning 4-domains subfamily A member 4A [Salmo salar] >gi|209736268|gb|ACI69003.1| Membrane-spanning 4-domains subfamily A member 4A [Salmo salar]	NP_001134813	2.28702E-67	97	217.238	112	109
isotig_UP00067_188	827	elongation factor 1-beta	EEF1B2	2	gi|209735934|gb|ACI68836.1|Elongation factor 1-beta [Salmo salar]	ACI68836	2.26923E-58	100	196.052	97	97
isotig_UP01720_188	386	c-type lectin domain family 10 member a-like	CLEC10A	2	gi|348517017|ref|XP_003446032.1|PREDICTED: C-type lectin domain family 10 member A-like [Oreochromis niloticus]	XP_003446032	8.78417E-32	80	120.168	73	59
isotig_UP00476_182	409	60s ribosomal protein l3	RPL3	2	gi|198285589|gb|ACH85333.1|ribosomal protein L3-like [Salmo salar]	ACH85333	1.8068E-58	100	191.815	96	96
isotig_UP00779_181	930	transposable element tc1 transposase	POPTRDRAFT_79431	2	gi|223647604|gb|ACN10560.1|Transposable element Tc1 transposase [Salmo salar]	ACN10560	4.68262E-12	88	69.707	42	37
isotig_UP00870_181	668	nadh dehydrogenase subunit 1	ND1	2	gi|82492287|gb|ABB78025.1|NADH dehydrogenase subunit 1 [Oncorhynchus mykiss]	ABB78025	3.49108E-94	97	289.271	183	179
isotig_UP01543_180	423	acid ceramidase-like	ASAH1	2	gi|21166363|gb|AAM43813.1|N-acylsphingosine amidohydrolase [Takifugu rubripes]	AAM43813	1.14901E-80	95	253.447	140	133
isotig_UP00131_179	689	60s ribosomal protein l3	RPL3	2	gi|198285589|gb|ACH85333.1|ribosomal protein L3-like [Salmo salar]	ACH85333	1.52383E-103	100	310.842	150	150
isotig_UP01199_179	513	complement c2-like	C2	2	gi|185134784|ref|NP_001117673.1|complement factor B/C2-B precursor [Oncorhynchus mykiss] >gi|11990428|dbj|BAB19788.1| complement factor B/C2-B [Oncorhynchus mykiss]	NP_001117673	1.10191E-84	100	206.838	106	106
isotig_UP00921_178	628	fumarate mitochondrial precursor	FH	2	gi|326672671|ref|XP_003199715.1|PREDICTED: fumarate hydratase, mitochondrial-like, partial [Danio rerio]	XP_003199715	1.53652E-115	94	343.199	192	182
isotig_UP01496_178	432	retinol dehydrogenase 1	RDH1	2	gi|348519843|ref|XP_003447439.1|PREDICTED: retinol dehydrogenase 7-like [Oreochromis niloticus]	XP_003447439	3.27471E-28	84	115.161	70	59
isotig_UP00826_177	722	hydroxysteroid dehydrogenase-like protein 2	HSDL2	2	gi|223647292|gb|ACN10404.1|Hydroxysteroid dehydrogenase-like protein 2 [Salmo salar] >gi|223673175|gb|ACN12769.1| Hydroxysteroid dehydrogenase-like protein 2 [Salmo salar]	ACN10404	1.36776E-83	96	265.774	143	138
isotig_UP00782_176	890	apolipoprotein b	APOB	2	gi|226731853|gb|ACO82023.1|apolipoprotein B [Perca flavescens]	ACO82023	1.59052E-35	73	142.51	173	128
isotig_UP01226_176	502	40s ribosomal protein s3	RPS3	2	gi|223646268|gb|ACN09892.1|40S ribosomal protein S3 [Salmo salar] >gi|223672115|gb|ACN12239.1| 40S ribosomal protein S3 [Salmo salar]	ACN09892	5.07994E-41	100	147.902	71	71
isotig_UP01405_175	455	pyruvate liver and rbc	PKLR	2	gi|223649358|gb|ACN11437.1|Pyruvate kinase muscle isozyme [Salmo salar]	ACN11437	1.12111E-95	99	296.59	151	150
isotig_UP01016_174	574	glutamate ionotropic kainate 2-like	GRIK2	2	gi|47224664|emb|CAG03648.1|unnamed protein product [Tetraodon nigroviridis]	CAG03648	9.30181E-44	95	162.54	88	84
isotig_UP01127_174	535	e2-induced gene 5 protein homolog	FAM162A	2	gi|291190302|ref|NP_001167355.1|E2-induced gene 5 protein homolog [Salmo salar] >gi|223649398|gb|ACN11457.1| E2-induced gene 5 protein homolog [Salmo salar]	NP_001167355	2.22846E-72	96	226.483	118	114
isotig_UP00787_170	839	microsomal glutathione s-transferase 3	MGST3	2	gi|225704002|gb|ACO07847.1|Microsomal glutathione S-transferase 3 [Oncorhynchus mykiss] >gi|225704838|gb|ACO08265.1| Microsomal glutathione S-transferase 3 [Oncorhynchus mykiss] >gi|225705028|gb|ACO08360.1| Microsomal glutathione S-transferase 3 [Oncorhynchus mykiss]	ACO07847	1.36049E-43	100	155.221	72	72
isotig_UP00318_169	456	transposable element tcb1 transposase	#N/A	2	gi|56753407|gb|AAW24907.1|SJCHGC06398 protein [Schistosoma japonicum]	AAW24907	8.68226E-18	91	83.1889	48	44
isotig_UP00239_164	606	60s ribosomal protein l7	RPL7	2	gi|223646554|gb|ACN10035.1|60S ribosomal protein L7 [Salmo salar] >gi|223672401|gb|ACN12382.1| 60S ribosomal protein L7 [Salmo salar]	ACN10035	1.10653E-30	96	107.842	59	57
isotig_UP00290_164	646	ahsg protein	AHSG	2	gi|348522738|ref|XP_003448881.1|PREDICTED: alpha-2-HS-glycoprotein-like [Oreochromis niloticus]	XP_003448881	2.42478E-10	73	67.0106	46	34
isotig_UP00994_164	589	40s ribosomal protein s11	RPS11	2	gi|225719216|gb|ACO15454.1|40S ribosomal protein S11 [Caligus clemensi]	ACO15454	7.87806E-104	100	306.99	152	152
isotig_UP00304_162	526	60s ribosomal protein l32	RPL32	2	gi|238231843|ref|NP_001154108.1|60S ribosomal protein L32 [Oncorhynchus mykiss] >gi|163658463|gb|ABY28371.1| ribosomal protein L32 [Oncorhynchus masou formosanus] >gi|225704086|gb|ACO07889.1| 60S ribosomal protein L32 [Oncorhynchus mykiss]	NP_001154108	2.31837E-77	100	237.654	135	135
isotig_UP01759_162	373	acid ceramidase-like	ASAH1	2	gi|41055548|ref|NP_956871.1|N-acylsphingosine amidohydrolase precursor [Danio rerio] >gi|34784534|gb|AAH56693.1| Zgc:66026 [Danio rerio]	NP_956871	1.70621E-44	87	114.005	65	57
isotig_UP00456_160	796	complement component c3	C3	2	gi|431608|gb|AAB05029.1|complement component C3 [Oncorhynchus mykiss]	AAB05029	4.72041E-56	93	204.527	113	106
isotig_UP00868_160	670	cyclic amp-responsive element-binding protein 3-like protein 3-b-like	CREB3L3	2	gi|348527712|ref|XP_003451363.1|PREDICTED: cyclic AMP-responsive element-binding protein 3-like protein 3-B-like [Oreochromis niloticus]	XP_003451363	5.65004E-25	70	109.383	107	75
isotig_UP00813_159	750	zgc:171352 protein	HABP2	2	gi|112419180|gb|AAI22336.1|LOC563048 protein [Danio rerio]	AAI22336	4.01309E-70	84	229.18	139	118
isotig_UP00781_157	911	elongation factor 1- oocyte form	EEF1A1	2	gi|228069298|gb|ACP56687.1|elongation factor EF1 alpha [Oncorhynchus tshawytscha]	ACP56687	8.96511E-131	100	390.963	196	196
isotig_UP00790_157	836	peptidyl-prolyl cis-trans isomerase b precursor	PPIB	2	gi|164422329|gb|ABY55262.1|peptidylprolyl isomerase B [Oncorhynchus masou formosanus] >gi|209734124|gb|ACI67931.1| Peptidyl-prolyl cis-trans isomerase B precursor [Salmo salar] >gi|209737990|gb|ACI69864.1| Peptidyl-prolyl cis-trans isomerase B precursor [Salmo salar]	ABY55262	3.58828E-91	100	280.026	148	148
isotig_UP01260_156	492	f10 protein	F10	2	gi|47214445|emb|CAF95780.1|unnamed protein product [Tetraodon nigroviridis]	CAF95780	1.30502E-44	61	161.77	160	98
isotig_UP01352_154	466	nucleosome assembly protein 1-like 1	NAP1L1	2	gi|197632473|gb|ACH70960.1|nucleosome assembly protein 1, like 1 [Salmo salar]	ACH70960	1.62357E-51	99	178.718	155	154
isotig_UP00778_153	960	af515275_1coagulation factor v	F5	2	gi|25005110|gb|AAN71005.1|AF515275_1coagulation factor V [Danio rerio]	AAN71005	1.28324E-20	85	98.9821	57	49
isotig_UP00314_152	544	40s ribosomal protein s27-like	RPS27	2	gi|14787421|emb|CAC44218.1|putative ribosomal protein S27 protein [Oncorhynchus mykiss]	CAC44218	1.58043E-35	100	129.028	58	58
isotig_UP00805_152	761	atp synthase subunit mitochondrial-like	ATP5	2	gi|198285477|gb|ACH85277.1|ATP synthase H+ transporting mitochondrial F1 complex beta [Salmo salar]	ACH85277	1.22507E-94	100	297.36	153	153
isotig_UP00795_151	797	coagulation factor viii precursor	F8	2	gi|326673255|ref|XP_002664307.2|PREDICTED: coagulation factor VIII [Danio rerio]	XP_002664307	1.41525E-57	84	125.176	85	72
isotig_UP00091_150	750	transcription factor adf-1	ADF1	2	gi|292624995|ref|XP_002665853.1|PREDICTED: hypothetical protein LOC100330838 [Danio rerio]	XP_002665853	2.96286E-18	76	88.5817	69	53
isotig_UP00944_148	616	ccaat enhancer-binding protein beta	CEBPB	2	gi|185134411|ref|NP_001117919.1|CCAAT/enhancer-binding protein beta [Oncorhynchus mykiss] >gi|33304538|gb|AAN41660.1| CCAAT/enhancer-binding protein beta [Oncorhynchus mykiss] >gi|33439492|gb|AAQ18795.1| CCAAT/enhancer binding protein beta [Oncorhynchus mykiss] >gi|225705818|gb|ACO08755.1| CCAAT/enhancer-binding protein beta [Oncorhynchus mykiss]	NP_001117919	7.65083E-112	100	332.413	160	160
isotig_UP01469_148	440	transmembrane protein 187	TMEM187	2	gi|226443147|ref|NP_001140057.1|Transmembrane protein 187 precursor [Salmo salar] >gi|221221556|gb|ACM09439.1| Transmembrane protein 187 [Salmo salar]	NP_001140057	4.19024E-93	97	280.796	136	133
isotig_UP01080_147	550	elongation factor 1-delta	EEF1D	2	gi|221221032|gb|ACM09177.1|Elongation factor 1-delta [Salmo salar]	ACM09177	2.7245E-75	98	237.654	139	137
isotig_UP01597_147	413	heavy subunit	FTH1	2	gi|238231615|ref|NP_001153993.1|Ferritin, heavy subunit [Oncorhynchus mykiss] >gi|225703252|gb|ACO07472.1| Ferritin, heavy subunit [Oncorhynchus mykiss]	NP_001153993	5.81124E-97	100	287.345	137	137
isotig_UP01623_147	410	alanine-glyoxylate aminotransferase	AGXT	2	gi|209155010|gb|ACI33737.1|Serine--pyruvate aminotransferase, mitochondrial precursor [Salmo salar] >gi|209738520|gb|ACI70129.1| Serine--pyruvate aminotransferase, mitochondrial precursor [Salmo salar]	ACI33737	5.10681E-86	97	268.085	136	133
isotig_UP01200_145	513	apolipoprotein b-100-like	APOB	2	gi|348517805|ref|XP_003446423.1|PREDICTED: apolipoprotein B-100-like [Oreochromis niloticus]	XP_003446423	2.4185E-44	71	167.162	167	120
isotig_UP00100_144	756	elongation factor 1-gamma	EEF1G	2	gi|198285479|gb|ACH85278.1|eukaryotic translation elongation factor 1 gamma [Salmo salar]	ACH85278	8.45719E-143	94	418.698	254	240
isotig_UP00195_143	604	transcription factor btf3 homolog 4	BTF3L4	2	gi|318103837|ref|NP_001188219.1|transcription factor btf3-like protein 4 [Ictalurus punctatus] >gi|308322405|gb|ADO28340.1| transcription factor btf3-like protein 4 [Ictalurus furcatus] >gi|308324337|gb|ADO29303.1| transcription factor btf3-like protein 4 [Ictalurus punctatus]	NP_001188219	5.29667E-57	97	187.578	129	126
isotig_UP00205_143	471	ubiquitin	UBB	2	gi|116488178|gb|ABJ98671.1|polyubiquitin [Scophthalmus maximus]	ABJ98671	1.78854E-42	100	145.976	73	73
isotig_UP01201_143	510	peroxisomal biogenesis factor 19	PEX19	2	gi|225708730|gb|ACO10211.1|Peroxisomal biogenesis factor 19 [Caligus rogercresseyi]	ACO10211	3.47183E-31	87	123.25	74	65
isotig_UP00348_141	400	cytochrome p450 2k1-like	CYP2F1	2	gi|326694189|gb|AEA03372.1|CYP2W1 [Kryptolebias marmoratus]	AEA03372	1.12207E-6	75	50.8322	41	31
isotig_UP01073_140	553	nadh dehydrogenase subunit 2	ND2	2	gi|27357023|gb|AAN86580.1|NADH dehydrogenase subunit 2 [Oncorhynchus mykiss]	AAN86580	1.41827E-44	96	154.451	129	124
isotig_UP01541_140	424	f-box wd repeat-containing protein 4-like	FBXW4	2	gi|209735514|gb|ACI68626.1|F-box/WD repeat-containing protein 4 [Salmo salar]	ACI68626	7.54494E-71	100	228.024	106	106
isotig_UP00103_139	882	fgg protein	FGG	2	gi|336087811|emb|CBX31965.1|fibrinogen gamma chain precursor [Plecoglossus altivelis]	CBX31965	4.00766E-140	88	413.69	279	248
isotig_UP00330_139	563	complement component c8 alpha chain precursor	C8	2	gi|185133500|ref|NP_001118096.1|complement component C8 alpha chain precursor [Oncorhynchus mykiss] >gi|81683318|emb|CAH65481.2| complement component C8 alpha chain [Oncorhynchus mykiss]	NP_001118096	8.75447E-24	100	106.686	67	67
isotig_UP00572_139	358	diamine acetyltransferase 1	SAT1	2	gi|238231715|ref|NP_001154044.1|diamine N-acetyltransferase 1 [Oncorhynchus mykiss] >gi|225703600|gb|ACO07646.1| Diamine acetyltransferase 1 [Oncorhynchus mykiss]	NP_001154044	5.67679E-35	100	128.257	61	61
isotig_UP00939_139	620	u6 snrna-associated sm-like protein lsm3	LSM3	2	gi|226443270|ref|NP_001139841.1|U6 snRNA-associated Sm-like protein LSm3 [Salmo salar] >gi|221219250|gb|ACM08286.1| U6 snRNA-associated Sm-like protein LSm3 [Salmo salar] >gi|221219990|gb|ACM08656.1| U6 snRNA-associated Sm-like protein LSm3 [Salmo salar] >gi|221221030|gb|ACM09176.1| U6 snRNA-associated Sm-like protein LSm3 [Salmo salar]	NP_001139841	1.10501E-33	100	125.946	86	86
isotig_UP00169_138	1101	solute carrier organic anion transporter family member 1c1-like	SLCO1C1	2	gi|47209578|emb|CAF89838.1|unnamed protein product [Tetraodon nigroviridis]	CAF89838	4.59254E-104	85	204.527	141	120
isotig_UP00259_137	996	complement component c8 gamma chain precursor	C8G	2	gi|185132438|ref|NP_001117880.1|complement component C8 gamma precursor [Oncorhynchus mykiss] >gi|53828231|emb|CAF22027.2| complement component C8 gamma [Oncorhynchus mykiss]	NP_001117880	5.48634E-98	99	299.671	147	146
isotig_UP00897_136	644	pla2g15 protein	PLA2G15	2	gi|209150029|gb|ACI33004.1|1-O-acylceramide synthase precursor [Salmo salar]	ACI33004	1.02015E-37	98	144.821	69	68
isotig_UP01075_134	554	insulin-like growth factor binding acid labile subunit	IGFALS	2	gi|326666164|ref|XP_003198203.1|PREDICTED: si:ch211-66h3.1 [Danio rerio]	XP_003198203	3.1888E-67	79	226.098	170	135
isotig_UP00799_133	778	40s ribosomal protein s9	RPS9	2	gi|348526444|ref|XP_003450729.1|PREDICTED: 40S ribosomal protein S9-like [Oreochromis niloticus] >gi|229367454|gb|ACQ58707.1| 40S ribosomal protein S9 [Anoplopoma fimbria]	XP_003450729	3.68878E-88	100	270.781	136	136
isotig_UP00995_133	589	40s ribosomal protein s11	RPS11	2	gi|225719216|gb|ACO15454.1|40S ribosomal protein S11 [Caligus clemensi]	ACO15454	1.13526E-93	98	281.182	142	140
isotig_UP01195_133	513	hydroxypyruvate isomerase	HYI	2	gi|213512751|ref|NP_001134497.1|hydroxypyruvate isomerase [Salmo salar] >gi|209733774|gb|ACI67756.1| hydroxypyruvate isomerase [Salmo salar]	NP_001134497	2.13612E-109	99	323.553	158	157
isotig_UP01793_133	366	nfx1-type zinc finger-containing protein 1	ZNFX1	2	gi|317418761|emb|CBN80799.1|NFX1-type zinc finger-containing protein 1 [Dicentrarchus labrax]	CBN80799	1.06466E-54	73	194.512	121	89
isotig_UP00284_132	750	carboxypeptidase b2-like	CPB2	2	gi|211829060|gb|AAH95834.2|Zgc:112493 protein [Danio rerio]	AAH95834	9.60854E-31	89	125.946	85	76
isotig_UP01301_131	482	aminoglycoside phosphotransferase domain-containing protein 1-like	AGPHD1	2	gi|165972455|ref|NP_001107059.1|aminoglycoside phosphotransferase domain-containing protein 1 [Danio rerio] >gi|170652820|sp|A8WFT6.1|AGPD1_DANRE RecName: Full=Aminoglycoside phosphotransferase domain-containing protein 1 >gi|159155391|gb|AAI54452.1| Zgc:171550 protein [Danio rerio] >gi|213625913|gb|AAI71595.1| Zgc:171550 [Danio rerio] >gi|213625925|gb|AAI71623.1| Zgc:171550 [Danio rerio]	NP_001107059	2.05643E-42	88	154.066	95	84
isotig_UP01113_130	537	alcohol dehydrogenase 1-like	ADH1A	2	gi|348516007|ref|XP_003445531.1|PREDICTED: alcohol dehydrogenase 1-like [Oreochromis niloticus]	XP_003445531	2.09431E-65	88	215.312	131	116
isotig_UP01153_130	526	selenoprotein 1	SEPP1	2	gi|56269442|gb|AAH86844.1|Selenoprotein P, plasma, 1b [Danio rerio]	AAH86844	1.77698E-32	79	126.331	105	83
isotig_UP00267_129	798	inter-alpha-trypsin inhibitor heavy chain h3-like	ITIH3	2	gi|323650180|gb|ADX97176.1|inter-alpha (globulin) inhibitor h4 isoform 1 [Perca flavescens]	ADX97176	6.42089E-78	85	250.366	164	140
isotig_UP00908_128	635	vhsv-induced protein	#N/A	2	gi|307147579|gb|ADN37679.1|putative adhesion protein [Oncorhynchus mykiss]	ADN37679	1.3422E-127	100	372.089	186	186
isotig_UP00137_127	552	mhc class i alpha chain	ONCMYK-UBA	2	gi|9937577|gb|AAG02513.1|AF296367_1MHC class I heavy chain [Oncorhynchus mykiss]	AAG02513	4.94536E-86	100	267.7	125	125
isotig_UP01263_126	488	PREDICTED: MIPOL1 protein-like [Saccoglossus kowalevskii]	#N/A	2	gi|291228169|ref|XP_002734054.1|PREDICTED: MIPOL1 protein-like [Saccoglossus kowalevskii]	XP_002734054	5.03225E-5	45	50.447	124	57
isotig_UP01283_124	486	ef-hand domain-containing family member a1-like	EFHA1	2	gi|94732237|emb|CAK04555.1|novel protein (zgc:113196) [Danio rerio]	CAK04555	7.09054E-10	88	64.6994	36	32
isotig_UP00794_123	801	hypothetical loc792613	#N/A	2	gi|198285485|gb|ACH85281.1|hypothetical protein [Salmo salar]	ACH85281	5.09033E-74	89	234.187	140	125
isotig_UP00932_123	626	coiled-coil domain-containing protein 56	CCDC56	2	gi|213514636|ref|NP_001134649.1|Coiled-coil domain-containing protein 56 [Salmo salar] >gi|209734944|gb|ACI68341.1| Coiled-coil domain-containing protein 56 [Salmo salar]	NP_001134649	3.13763E-47	98	160.614	83	82
isotig_UP00930_122	624	complement component c8 gamma chain precursor	C8G	2	gi|185132438|ref|NP_001117880.1|complement component C8 gamma precursor [Oncorhynchus mykiss] >gi|53828231|emb|CAF22027.2| complement component C8 gamma [Oncorhynchus mykiss]	NP_001117880	4.1094E-13	100	73.1738	64	64
isotig_UP01126_122	535	polypeptide n-acetylgalactosaminyltransferase 14-like	GALNT14	2	gi|348518337|ref|XP_003446688.1|PREDICTED: polypeptide N-acetylgalactosaminyltransferase 14-like [Oreochromis niloticus]	XP_003446688	9.92537E-11	70	68.1662	67	47
isotig_UP01154_121	526	aldh2	ALDH2	2	gi|209154764|gb|ACI33614.1|Aldehyde dehydrogenase, mitochondrial precursor [Salmo salar]	ACI33614	1.75506E-121	100	363.614	175	175
isotig_UP00887_119	652	carboxypeptidase polypeptide 1	CPN1	2	gi|213512923|ref|NP_001135201.1|Carboxypeptidase N catalytic chain precursor [Salmo salar] >gi|209153960|gb|ACI33212.1| Carboxypeptidase N catalytic chain precursor [Salmo salar]	NP_001135201	5.34088E-100	97	308.145	156	152
isotig_UP00458_118	422	cholesterol 7-alpha-monooxygenase-like	CYP7A1	2	gi|41055357|ref|NP_957467.1|cholesterol 7-alpha-monooxygenase [Danio rerio] >gi|32493314|gb|AAH54571.1| Zgc:63920 [Danio rerio]	NP_957467	2.09759E-35	97	136.346	71	69
isotig_UP01194_118	513	selenium-binding protein 1	SELENBP1	2	gi|213513151|ref|NP_001133645.1|Selenium-binding protein 1 [Salmo salar] >gi|209154792|gb|ACI33628.1| Selenium-binding protein 1 [Salmo salar]	NP_001133645	3.86924E-105	91	319.701	171	157
isotig_UP01317_118	477	microsomal epoxide hydrolase	EPHX1	2	gi|56207238|emb|CAI21175.1|novel protein (zgc:56126) [Danio rerio]	CAI21175	2.1968E-10	87	62.003	39	34
isotig_UP01182_117	516	ornithine mitochondrial-like	OAT	2	gi|209154054|gb|ACI33259.1|Ornithine aminotransferase, mitochondrial precursor [Salmo salar]	ACI33259	3.41112E-40	100	121.324	84	84
isotig_UP00271_116	863	nuclear protein 1	NUPR1	2	gi|209734582|gb|ACI68160.1|Nuclear protein 1 [Salmo salar] >gi|209736080|gb|ACI68909.1| Nuclear protein 1 [Salmo salar]	ACI68160	6.63789E-41	97	146.362	74	72
isotig_UP01231_116	499	plasminogen precursor	PLG	2	gi|185135936|ref|NP_001117863.1|plasminogen precursor [Oncorhynchus mykiss] >gi|60416860|emb|CAD69012.1| plasminogen [Oncorhynchus mykiss]	NP_001117863	2.34483E-81	100	266.544	116	116
isotig_UP01922_115	324	phosphatidylethanolamine-binding protein 1	PEBP1	2	gi|225704512|gb|ACO08102.1|Phosphatidylethanolamine-binding protein 1 [Oncorhynchus mykiss]	ACO08102	8.16961E-34	100	125.176	56	56
isotig_UP00096_113	830	ribosomal protein s7	RPS7	2	gi|197632101|gb|ACH70774.1|ribosomal protein S7 [Salmo salar] >gi|209155864|gb|ACI34164.1| 40S ribosomal protein S7 [Salmo salar] >gi|209730890|gb|ACI66314.1| 40S ribosomal protein S7 [Salmo salar] >gi|225704732|gb|ACO08212.1| 40S ribosomal protein S7 [Oncorhynchus mykiss]	ACH70774	2.86081E-70	100	225.713	117	117
isotig_UP00582_113	355	phosphatidylserine decarboxylase proenzyme	PISD	2	gi|291190058|ref|NP_001167077.1|phosphatidylserine decarboxylase proenzyme [Salmo salar] >gi|223647984|gb|ACN10750.1| Phosphatidylserine decarboxylase proenzyme [Salmo salar]	NP_001167077	4.82784E-79	100	249.595	118	118
isotig_UP00592_113	640	ribosomal protein l4	RPL4	2	gi|213512258|ref|NP_001135255.1|60S ribosomal protein L4-A [Salmo salar] >gi|209155410|gb|ACI33937.1| 60S ribosomal protein L4-A [Salmo salar] >gi|221220200|gb|ACM08761.1| 60S ribosomal protein L4-A [Salmo salar]	NP_001135255	1.43336E-106	100	322.783	160	160
isotig_UP00807_113	760	PREDICTED: hypothetical protein [Strongylocentrotus purpuratus]	GM19659	2	gi|115841640|ref|XP_001196500.1|PREDICTED: hypothetical protein [Strongylocentrotus purpuratus] >gi|115949573|ref|XP_001179584.1| PREDICTED: hypothetical protein [Strongylocentrotus purpuratus]	XP_001196500	1.83809E-4	50	49.6766	71	36
isotig_UP00831_112	713	sparc precursor	SPARC	2	gi|209155872|gb|ACI34168.1|SPARC precursor [Salmo salar] >gi|209731568|gb|ACI66653.1| SPARC precursor [Salmo salar]	ACI34168	1.16485E-79	98	251.906	115	113
isotig_UP01613_112	411	type-4 ice-structuring protein ls-12 precursor	AFP4	2	gi|221221662|gb|ACM09492.1|Type-4 ice-structuring protein LS-12 precursor [Salmo salar]	ACM09492	1.19857E-4	94	46.595	35	33
isotig_UP00212_111	580	60s ribosomal protein l26	RPL26	2	gi|225716960|gb|ACO14326.1|60S ribosomal protein L26 [Esox lucius]	ACO14326	3.37455E-23	100	99.3673	67	67
isotig_UP00310_110	567	basement membrane-specific heparan sulfate proteoglycan core	HSPG2	2	gi|47223898|emb|CAG06075.1|unnamed protein product [Tetraodon nigroviridis]	CAG06075	4.49695E-15	88	80.1073	52	46
isotig_UP00466_110	491	10 kda heat shock mitochondrial	HSPE1	2	gi|213514822|ref|NP_001133144.1|heat shock protein 10 [Salmo salar] >gi|197632127|gb|ACH70787.1| heat shock protein 10 [Salmo salar]	NP_001133144	1.2379E-60	100	193.356	99	99
isotig_UP01145_110	531	lysophospholipase-like protein 1-like	LYPLAL1	2	gi|213512504|ref|NP_001134724.1|Lysophospholipase-like protein 1 [Salmo salar] >gi|209735466|gb|ACI68602.1| Lysophospholipase-like protein 1 [Salmo salar]	NP_001134724	8.15225E-50	91	155.606	86	79
isotig_UP01190_110	514	transposase-like	#N/A	2	gi|213515148|ref|NP_001133228.1|transposase-like [Salmo salar] >gi|198285541|gb|ACH85309.1| transposase-like [Salmo salar]	NP_001133228	1.74925E-48	93	144.821	72	67
isotig_UP00827_109	719	transmembrane and tpr repeat-containing protein 4	TMTC4	2	gi|209736498|gb|ACI69118.1|Transmembrane and TPR repeat-containing protein 4 [Salmo salar]	ACI69118	4.35385E-23	87	100.523	57	50
isotig_UP00941_109	619	arsenite methyltransferase	AS3MT	2	gi|255983023|emb|CAP08976.1|fish virus induced TRIM protein [Oncorhynchus mykiss]	CAP08976	3.18352E-64	100	214.927	101	101
isotig_UP01011_109	582	novel protein	CYB5D2	2	gi|209736224|gb|ACI68981.1|Cytochrome b5 domain-containing protein 2 [Salmo salar]	ACI68981	1.06079E-26	98	111.309	70	69
isotig_UP01259_109	492	60s ribosomal protein l32	RPL32	2	gi|238231843|ref|NP_001154108.1|60S ribosomal protein L32 [Oncorhynchus mykiss] >gi|163658463|gb|ABY28371.1| ribosomal protein L32 [Oncorhynchus masou formosanus] >gi|225704086|gb|ACO07889.1| 60S ribosomal protein L32 [Oncorhynchus mykiss]	NP_001154108	9.86523E-71	99	220.32	113	112
isotig_UP00051_108	968	upf0762 protein c6orf58 homolog	APOA1	2	gi|185135469|ref|NP_001117853.1|UPF0762 protein C6orf58 homolog precursor [Oncorhynchus mykiss] >gi|82077215|sp|Q5QT17.1|CF058_ONCMY RecName: Full=UPF0762 protein C6orf58 homolog; Flags: Precursor >gi|56310256|emb|CAD58655.1| hypothetical protein [Oncorhynchus mykiss]	NP_001117853	9.44599E-73	86	205.682	127	110
isotig_UP01410_108	454	transferrin precursor	TF	2	gi|218931236|ref|NP_001118024.1|transferrin precursor [Oncorhynchus mykiss] >gi|5837759|dbj|BAA84103.1| transferrin [Oncorhynchus mykiss]	NP_001118024	2.25408E-83	100	268.855	128	128
isotig_UP00172_107	729	solute carrier family 22 member 2	SERPINF2	2	gi|311771746|ref|NP_001185743.1|serine (or cysteine) peptidase inhibitor, clade F, member 2 precursor [Oncorhynchus mykiss] >gi|302353533|emb|CBW45296.1| serpin peptidase inhibitor, clade F, member 2 [Oncorhynchus mykiss]	NP_001185743	7.31579E-57	100	197.208	113	113
isotig_UP00181_107	505	complement c3	C3	2	gi|431608|gb|AAB05029.1|complement component C3 [Oncorhynchus mykiss]	AAB05029	2.57029E-15	76	82.4185	59	45
isotig_UP01399_107	455	coagulation factor v	F5	2	gi|213627625|gb|AAI71702.1|F5 protein [Danio rerio]	AAI71702	2.85702E-66	89	229.18	127	114
isotig_UP00209_106	511	beta-2-glycoprotein 1 precursor	APOH	2	gi|259155365|ref|NP_001158744.1|Beta-2-glycoprotein 1 precursor [Salmo salar] >gi|223646704|gb|ACN10110.1| Beta-2-glycoprotein 1 precursor [Salmo salar] >gi|223672555|gb|ACN12459.1| Beta-2-glycoprotein 1 precursor [Salmo salar]	NP_001158744	3.21216E-53	92	182.57	104	96
isotig_UP01007_105	582	indoleamine -dioxygenase 2	IDO2	2	gi|344190003|gb|AEM97828.1|indoleamine 2,3-dioxygenase [Carassius auratus]	AEM97828	4.22338E-61	80	198.364	152	122
isotig_UP00951_104	606	7-alpha-hydroxycholest-4-en-3-one 12-alpha-hydroxylase-like	CYP8B1	2	gi|52219020|ref|NP_001004587.1|cytochrome P450, family 8, subfamily B, polypeptide 3 [Danio rerio] >gi|51859261|gb|AAH81623.1| Zgc:92214 [Danio rerio]	NP_001004587	1.30163E-48	93	144.05	75	70
isotig_UP01083_104	549	kininogen-1 precursor	KNG1	2	gi|225715546|gb|ACO13619.1|Kininogen-1 precursor [Esox lucius]	ACO13619	9.53095E-9	86	61.6178	37	32
isotig_UP01099_104	544	g t mismatch-specific thymine dna glycosylase	TDG	2	gi|66472254|ref|NP_001018587.1|G/T mismatch-specific thymine DNA glycosylase [Danio rerio] >gi|63102419|gb|AAH95340.1| Thymine-DNA glycosylase [Danio rerio] >gi|182889974|gb|AAI65885.1| Tdg protein [Danio rerio]	NP_001018587	3.51197E-4	60	48.1358	60	36
isotig_UP01116_104	536	electron transfer flavoprotein subunit mitochondrial precursor	ETFA	2	gi|198285519|gb|ACH85298.1|electron-transfer-flavoprotein alpha polypeptide [Salmo salar]	ACH85298	1.03252E-39	100	147.132	75	75
isotig_UP01385_104	459	aspartyl-trna cytoplasmic	DARS	2	gi|209155108|gb|ACI33786.1|Aspartyl-tRNA synthetase, cytoplasmic [Salmo salar]	ACI33786	1.06663E-62	100	211.075	107	107
isotig_UP00982_101	596	signal recognition particle 54	SRP54	2	gi|354503488|ref|XP_003513813.1|PREDICTED: signal recognition particle 54 kDa protein-like, partial [Cricetulus griseus]	XP_003513813	2.58457E-37	98	135.576	69	68
isotig_UP01120_101	537	cysteine protease atg4c-like	ATG4C	2	gi|348529755|ref|XP_003452378.1|PREDICTED: cysteine protease ATG4C-like [Oreochromis niloticus]	XP_003452378	1.36787E-32	88	129.798	75	66
isotig_UP00548_100	371	elongation factor 2	EEF2	2	gi|52430346|gb|AAU50534.1|eukaryotic translation elongation factor 2 [Fundulus heteroclitus]	AAU50534	2.76316E-77	97	236.113	122	119
isotig_UP00823_100	729	eukaryotic translation initiation factor 1b	EIF1B	2	gi|259089255|ref|NP_001158665.1|eukaryotic translation initiation factor 1B [Oncorhynchus mykiss] >gi|209732072|gb|ACI66905.1| Eukaryotic translation initiation factor 1b [Salmo salar] >gi|209734994|gb|ACI68366.1| Eukaryotic translation initiation factor 1b [Salmo salar] >gi|209738218|gb|ACI69978.1| Eukaryotic translation initiation factor 1b [Salmo salar] >gi|221220006|gb|ACM08664.1| Eukaryotic …	NP_001158665	1.09043E-62	100	202.216	113	113
isotig_UP00920_99	631	39s ribosomal protein mitochondrial precursor	MRPL1	2	gi|221220058|gb|ACM08690.1|39S ribosomal protein L1, mitochondrial precursor [Salmo salar]	ACM08690	9.28523E-61	96	202.986	125	120
isotig_UP01017_99	578	histidine ammonia-lyase	HAL	2	gi|348513007|ref|XP_003444034.1|PREDICTED: histidine ammonia-lyase-like [Oreochromis niloticus]	XP_003444034	1.06753E-32	93	132.109	72	67
isotig_UP01732_99	384	nucleolar rna helicase 2	DDX21	2	gi|198285649|gb|ACH85363.1|DEAD (Asp-Glu-Ala-Asp) box polypeptide 21 [Salmo salar]	ACH85363	2.02615E-72	98	237.269	122	120
isotig_UP00424_98	463	cytochrome c oxidase subunit vib isoform 1	COX6B1	2	gi|209731180|gb|ACI66459.1|Cytochrome c oxidase subunit VIb isoform 1 [Salmo salar] >gi|209731506|gb|ACI66622.1| Cytochrome c oxidase subunit VIb isoform 1 [Salmo salar] >gi|209733684|gb|ACI67711.1| Cytochrome c oxidase subunit VIb isoform 1 [Salmo salar] >gi|209735994|gb|ACI68866.1| Cytochrome c oxidase subunit VIb isoform 1 [Salmo salar] >gi|209737524|gb|ACI69631.1| Cytochrome c oxidase subunit…	ACI66459	4.8503E-60	98	191.045	86	85
isotig_UP00847_96	688	unnamed protein product [Tetraodon nigroviridis]	C2orf72	2	gi|47225749|emb|CAG08092.1|unnamed protein product [Tetraodon nigroviridis]	CAG08092	1.05366E-44	67	161.384	153	104
isotig_UP00937_96	621	nucleoside diphosphate kinase b	NME2	2	gi|213510934|ref|NP_001133149.1|non-metastatic cells 1 protein [Salmo salar] >gi|197632153|gb|ACH70800.1| non-metastatic cells 1 protein [Salmo salar]	NP_001133149	9.66397E-102	98	301.597	152	149
isotig_UP00350_95	436	60s ribosomal protein l27a	RPL27	2	gi|14716988|emb|CAC44159.1|putative ribosomal protein L27A protein [Oncorhynchus mykiss]	CAC44159	1.36833E-62	100	199.134	96	96
isotig_UP00803_95	766	membrane-spanning 4-domains subfamily a member 4a	MS4A4A	2	gi|213514004|ref|NP_001134813.1|Membrane-spanning 4-domains subfamily A member 4A [Salmo salar] >gi|209736268|gb|ACI69003.1| Membrane-spanning 4-domains subfamily A member 4A [Salmo salar]	NP_001134813	2.72282E-57	77	191.815	138	107
isotig_UP00909_95	637	stathmin	STMN1	2	gi|225703152|gb|ACO07422.1|Stathmin [Oncorhynchus mykiss]	ACO07422	7.00883E-85	99	258.84	148	147
isotig_UP01107_95	539	glutathione s-transferase p	GSTP1	2	gi|209737808|gb|ACI69773.1|Glutathione S-transferase P [Salmo salar]	ACI69773	3.97046E-38	97	139.428	71	69
isotig_UP01052_94	564	proteasome subunit alpha type-2	PSMA2	2	gi|209730576|gb|ACI66157.1|Proteasome subunit alpha type-2 [Salmo salar]	ACI66157	5.6164E-66	100	147.517	70	70
isotig_UP01168_94	519	mic1 protein	C18orf8	2	gi|213513179|ref|NP_001133503.1|MIC1 protein [Salmo salar] >gi|209154260|gb|ACI33362.1| C18orf8 [Salmo salar]	NP_001133503	2.12715E-20	95	96.6709	48	46
isotig_UP01178_94	518	glyceraldehyde-3-phosphate dehydrogenase	GAPDH	2	gi|209730800|gb|ACI66269.1|Glyceraldehyde-3-phosphate dehydrogenase [Salmo salar]	ACI66269	2.8195E-115	100	341.273	172	172
isotig_UP01536_94	424	26s protease regulatory subunit 7	PSMC2	2	gi|354480225|ref|XP_003502308.1|PREDICTED: 26S protease regulatory subunit 7-like [Cricetulus griseus]	XP_003502308	2.68552E-25	100	87.0409	42	42
isotig_UP00388_93	620	40s ribosomal protein s3a	RPS3A	2	gi|163658469|gb|ABY28374.1|ribosomal protein S3a [Oncorhynchus masou formosanus]	ABY28374	1.31407E-50	100	174.866	86	86
isotig_UP00915_93	634	proteasome ( macropain) 26s non- 4	PSMD4	2	gi|209736020|gb|ACI68879.1|26S proteasome non-ATPase regulatory subunit 4 [Salmo salar]	ACI68879	1.69892E-78	98	250.366	131	129
isotig_UP00934_93	623	nadh dehydrogenase 1 alpha subcomplex subunit 3	FAM114A2	2	gi|291190047|ref|NP_001167331.1|FAM114A2 [Salmo salar] >gi|223649256|gb|ACN11386.1| FAM114A2 [Salmo salar]	NP_001167331	2.78618E-29	100	121.709	64	64
isotig_UP00206_92	599	loc555483 protein	LCN15	2	gi|348513741|ref|XP_003444400.1|PREDICTED: prostaglandin-H2 D-isomerase-like [Oreochromis niloticus]	XP_003444400	1.28626E-20	71	93.5893	85	61
isotig_UP00789_92	835	ambp protein precursor	AMBP	2	gi|209735710|gb|ACI68724.1|AMBP protein precursor [Salmo salar]	ACI68724	1.49583E-27	94	117.857	54	51
isotig_UP00842_92	700	lactate dehydrogenase b	LDHB	2	gi|223648586|gb|ACN11051.1|L-lactate dehydrogenase B chain [Salmo salar]	ACN11051	3.23137E-78	100	249.21	123	123
isotig_UP00774_91	1087	xbp1 protein	XBP1	2	gi|15667841|gb|AAL05527.1|AF399918_1X-box-binding protein 1B [Danio rerio] >gi|18419453|gb|AAL69333.1|AF420256_1 x-box binding protein 1B [Danio rerio] >gi|28278616|gb|AAH44134.1| Xbp1 protein [Danio rerio] >gi|197247042|gb|AAI64779.1| Xbp1 protein [Danio rerio]	AAL05527	8.3971E-44	70	165.236	154	108
isotig_UP01699_91	390	transmembrane protein 150 precursor	TMEM150B	2	gi|209737314|gb|ACI69526.1|Transmembrane protein 150 precursor [Salmo salar]	ACI69526	6.03531E-39	79	140.584	96	76
isotig_UP00811_90	758	60s ribosomal protein l11	RPL11	2	gi|209736412|gb|ACI69075.1|60S ribosomal protein L11 [Salmo salar] >gi|223646606|gb|ACN10061.1| 60S ribosomal protein L11 [Salmo salar] >gi|223672453|gb|ACN12408.1| 60S ribosomal protein L11 [Salmo salar]	ACI69075	1.47754E-124	100	362.459	178	178
isotig_UP00949_90	614	triosephosphate isomerase	TPI1	2	gi|209738638|gb|ACI70188.1|Triosephosphate isomerase [Salmo salar]	ACI70188	1.22487E-64	100	209.92	102	102
isotig_UP01088_90	547	mgc130863 protein	C5ORF4	2	gi|47221761|emb|CAG08815.1|unnamed protein product [Tetraodon nigroviridis]	CAG08815	3.45438E-88	81	271.937	177	145
isotig_UP01264_90	489	60s ribosomal protein l17	RPL17	2	gi|225705800|gb|ACO08746.1|60S ribosomal protein L17 [Oncorhynchus mykiss]	ACO08746	5.3355E-82	100	250.751	137	137
isotig_UP00396_89	546	60s ribosomal protein l18a	RPL18A	2	gi|163658445|gb|ABY28362.1|ribosomal protein L18a [Oncorhynchus masou formosanus]	ABY28362	1.81295E-24	100	103.219	47	47
isotig_UP00446_89	432	60s ribosomal protein l31	RPL31	2	gi|355700971|gb|EHH28992.1|hypothetical protein EGK_09289 [Macaca mulatta]	EHH28992	5.11594E-50	89	166.392	101	90
isotig_UP00584_89	351	diamine acetyltransferase 1	SAT1	2	gi|223646616|gb|ACN10066.1|Diamine acetyltransferase 1 [Salmo salar] >gi|223646918|gb|ACN10217.1| Diamine acetyltransferase 1 [Salmo salar] >gi|223672463|gb|ACN12413.1| Diamine acetyltransferase 1 [Salmo salar] >gi|223672781|gb|ACN12572.1| Diamine acetyltransferase 1 [Salmo salar]	ACN10066	3.46435E-42	100	146.747	73	73
isotig_UP00965_89	605	sorting nexin 14	SNX14	2	gi|213512824|ref|NP_001133928.1|sorting nexin-14 [Salmo salar] >gi|209155850|gb|ACI34157.1| Sorting nexin-14 [Salmo salar]	NP_001133928	6.21295E-82	90	229.565	131	118
isotig_UP01630_89	408	novel protein (zgc:56119)	ITIH2	2	gi|55962355|emb|CAI11852.1|novel protein (zgc:56119) [Danio rerio] >gi|56207242|emb|CAI21015.1| novel protein (zgc:56119) [Danio rerio]	CAI11852	9.7396E-11	92	67.3958	39	36
isotig_UP00113_88	541	60s ribosomal protein l13	RPL13	2	gi|197632179|gb|ACH70813.1|ribosomal protein L13 [Salmo salar] >gi|223646654|gb|ACN10085.1| 60S ribosomal protein L13 [Salmo salar] >gi|223672501|gb|ACN12432.1| 60S ribosomal protein L13 [Salmo salar]	ACH70813	1.85166E-43	100	153.68	92	92
isotig_UP00562_88	363	small edrk-rich factor 2	SERF2	2	gi|225704076|gb|ACO07884.1|Small EDRK-rich factor 2 [Oncorhynchus mykiss]	ACO07884	6.71586E-48	98	159.073	77	76
isotig_UP00917_88	629	transposable element tcb1 transposase	POPTRDRAFT_79431	2	gi|157285978|gb|ABV31710.1|transposase [Salmo salar]	ABV31710	2.5279E-60	70	175.252	147	104
isotig_UP00810_87	759	cytochrome p450 2j6-like	CYP2J2	2	gi|319401943|ref|NP_001187258.1|cytochrome P450 precursor [Ictalurus punctatus] >gi|11096321|gb|AAG30296.1| cytochrome P450 [Ictalurus punctatus]	NP_001187258	1.18969E-32	82	107.842	88	73
isotig_UP00948_87	613	periphilin 1	PPHLN1	2	gi|213513328|ref|NP_001134385.1|Periphilin-1 [Salmo salar] >gi|209732870|gb|ACI67304.1| Periphilin-1 [Salmo salar]	NP_001134385	9.14289E-31	100	122.865	59	59
isotig_UP01117_86	533	40s ribosomal protein s8	RPS8	2	gi|213515120|ref|NP_001134368.1|40S ribosomal protein S8 [Salmo salar] >gi|197632315|gb|ACH70881.1| ribosomal protein S8 [Salmo salar] >gi|209732744|gb|ACI67241.1| 40S ribosomal protein S8 [Salmo salar] >gi|303667265|gb|ADM16261.1| 40S ribosomal protein S8 [Salmo salar]	NP_001134368	1.37055E-68	100	218.009	117	117
isotig_UP01140_86	532	cysteine and glycine-rich protein 1-like isoform 2	CSRP1	2	gi|226442720|ref|NP_001139935.1|Cysteine and glycine-rich protein 1 [Salmo salar] >gi|221220190|gb|ACM08756.1| Cysteine and glycine-rich protein 1 [Salmo salar]	NP_001139935	2.35133E-18	100	87.0409	38	38
isotig_UP01416_86	452	heat shock protein 90 beta	HSP90AB1	2	gi|185132934|ref|NP_001117004.1|heat shock protein hsp90 beta [Salmo salar] >gi|4835864|gb|AAD30275.1|AF135117_1 heat shock protein hsp90 beta [Salmo salar]	NP_001117004	7.52225E-61	100	209.149	103	103
isotig_UP01071_85	555	fam18b	FAM18B1	2	gi|197632257|gb|ACH70852.1|Protein FAM18B-like [Salmo salar]	ACH70852	2.3331E-32	100	124.79	59	59
isotig_UP01784_85	369	cwc15 homolog	CWC15	2	gi|221219248|gb|ACM08285.1|CWC15 homolog [Salmo salar]	ACM08285	4.59917E-34	98	127.872	73	72
isotig_UP00514_84	385	complement factor bf-2	CFB	2	gi|3982895|gb|AAC83698.1|complement factor Bf-2 [Oncorhynchus mykiss gairdneri]	AAC83698	2.02489E-87	99	279.641	127	126
isotig_UP00957_84	606	interferon-induced protein 44-like	IFI44	2	gi|348523243|ref|XP_003449133.1|PREDICTED: hypothetical protein LOC100710414 [Oreochromis niloticus]	XP_003449133	9.72871E-30	67	124.79	128	87
isotig_UP01149_84	527	ribosomal protein s17	RPS17	2	gi|226442854|ref|NP_001139966.1|40S ribosomal protein S17 [Salmo salar] >gi|317574809|ref|NP_001187080.1| 40S ribosomal protein S17 [Ictalurus punctatus] >gi|20140089|sp|Q90YQ6.3|RS17_ICTPU RecName: Full=40S ribosomal protein S17 >gi|15294047|gb|AAK95200.1|AF402826_1 40S ribosomal protein S17 [Ictalurus punctatus] >gi|221220548|gb|ACM08935.1| 40S ribosomal protein S17 [Salmo salar] >gi|223646476|…	NP_001139966	3.51972E-74	100	229.565	114	114
isotig_UP00336_83	441	cytochrome c oxidase subunit iii	COX3	2	gi|345894303|ref|YP_004842211.1|cytochrome c oxidase subunit III (mitochondrion) [Hucho bleekeri] >gi|359422073|ref|YP_004935485.1| COX3 gene product (mitochondrion) [Hucho taimen] >gi|302424251|gb|ADL39126.1| cytochrome c oxidase subunit III [Hucho bleekeri] >gi|325127007|gb|ADY86036.1| cytochrome c oxidase subunit III (mitochondrion) [Hucho taimen]	YP_004842211	1.50539E-68	94	218.394	131	124
isotig_UP00408_83	496	protein disulfide-isomerase a4	PDIA4	2	gi|348512028|ref|XP_003443545.1|PREDICTED: protein disulfide-isomerase A4 [Oreochromis niloticus]	XP_003443545	3.68974E-24	94	77.7962	39	37
isotig_UP01396_83	458	upf0471 protein c1orf63 homolog	c1orf63	2	gi|348517513|ref|XP_003446278.1|PREDICTED: hypothetical protein LOC100703072 [Oreochromis niloticus]	XP_003446278	2.62159E-9	66	62.3882	71	47
isotig_UP00178_82	548	transthyretin precursor	TTR	2	gi|51247404|pdb|1SN0|AChain A, Crystal Structure Of Sea Bream Transthyretin In Complex With Thyroxine At 1.9a Resolution >gi|51247405|pdb|1SN0|B Chain B, Crystal Structure Of Sea Bream Transthyretin In Complex With Thyroxine At 1.9a Resolution >gi|51247406|pdb|1SN0|C Chain C, Crystal Structure Of Sea Bream Transthyretin In Complex With Thyroxine At 1.9a Resolution >gi|51247407|pdb|1SN0|D Chain D,…	1SN0_A	2.36902E-65	84	207.223	129	109
isotig_UP00835_82	710	katanin p80 wd40-containing subunit b1	KATNB1	2	gi|47085751|ref|NP_998183.1|katanin p80 WD40-containing subunit B1 [Danio rerio] >gi|60390199|sp|Q7ZUV2.1|KTNB1_DANRE RecName: Full=Katanin p80 WD40-containing subunit B1; Short=Katanin p80 subunit B1; AltName: Full=p80 katanin >gi|28838730|gb|AAH47819.1| Katanin p80 (WD repeat containing) subunit B 1 [Danio rerio]	NP_998183	4.7305E-47	93	174.096	99	93
isotig_UP01091_82	546	complement c3	C3	2	gi|11613556|gb|AAC60015.2|complement component C3-3 [Oncorhynchus mykiss]	AAC60015	7.47783E-111	100	355.525	182	182
isotig_UP01265_82	490	collagen alpha-2 chain-like	C1QL4	2	gi|158534007|ref|NP_001103579.1|uncharacterized protein LOC561171 precursor [Danio rerio] >gi|158254210|gb|AAI53957.1| Zgc:171537 protein [Danio rerio]	NP_001103579	5.00527E-28	61	113.235	125	77
isotig_UP00715_81	272	40s ribosomal protein s13	RPS13	2	gi|209736006|gb|ACI68872.1|40S ribosomal protein S13 [Salmo salar]	ACI68872	8.02496E-55	100	177.178	88	88
isotig_UP00974_81	597	counting factor associated protein d-like	CTSL1	2	gi|198285481|gb|ACH85279.1|cathepsin l-like [Salmo salar]	ACH85279	4.18316E-131	98	386.726	199	197
isotig_UP00532_80	378	60s ribosomal protein l13a	RPL13A	2	gi|47230051|emb|CAG10465.1|unnamed protein product [Tetraodon nigroviridis]	CAG10465	3.45298E-44	85	149.828	90	77
isotig_UP00861_80	677	transposable element tcb1 transposase	POPTRDRAFT_79431	2	gi|23477672|gb|AAN34802.1|transposase [Oncorhynchus mykiss]	AAN34802	2.24431E-98	99	294.664	146	145
isotig_UP00970_80	601	serpin peptidase clade a (alpha-1 antitrypsin) member 7	SERPINA1	2	gi|336478349|emb|CCA65526.1|alpha-1-antitrypsin-like [Plecoglossus altivelis]	CCA65526	1.53552E-40	77	152.525	135	104
isotig_UP01134_80	534	fatty acyl- hydrolase medium chain-like	CES2	2	gi|348506022|ref|XP_003440559.1|PREDICTED: fatty acyl-CoA hydrolase precursor, medium chain-like [Oreochromis niloticus]	XP_003440559	7.58496E-56	70	194.512	178	125
isotig_UP01273_80	488	sb:cb283 protein	ISCW_ISCW003100	2	gi|348527276|ref|XP_003451145.1|PREDICTED: putative aminopeptidase W07G4.4-like [Oreochromis niloticus]	XP_003451145	8.68902E-86	95	271.552	162	155
isotig_UP01308_80	480	atp synthase subunit mitochondrial	ATP5L	2	gi|223646436|gb|ACN09976.1|ATP synthase subunit g, mitochondrial [Salmo salar] >gi|223672283|gb|ACN12323.1| ATP synthase subunit g, mitochondrial [Salmo salar] >gi|225704454|gb|ACO08073.1| ATP synthase subunit g, mitochondrial [Oncorhynchus mykiss]	ACN09976	3.92014E-67	100	209.92	103	103
isotig_UP01746_80	379	antithrombin iii	SERPINC1	2	gi|185136278|ref|NP_001117104.1|antithrombin protein precursor [Salmo salar] >gi|6686808|emb|CAB64714.1| antithrombin [Salmo salar]	NP_001117104	3.32392E-35	98	134.806	69	68
isotig_UP00224_78	512	beta-microseminoprotein precursor	MSMP	2	gi|213511995|ref|NP_001134572.1|Beta-microseminoprotein precursor [Salmo salar] >gi|209734378|gb|ACI68058.1| Beta-microseminoprotein precursor [Salmo salar] >gi|303665179|gb|ADM16177.1| Beta-microseminoprotein precursor [Salmo salar]	NP_001134572	4.85878E-55	89	179.874	95	85
isotig_UP00859_78	676	chromaffin granule amine transporter	SLC18A1	2	gi|326670290|ref|XP_002663262.2|PREDICTED: chromaffin granule amine transporter-like [Danio rerio]	XP_002663262	3.24465E-33	66	126.331	137	91
isotig_UP00880_78	655	gram domain-containing protein 3-like	GRAMD3	2	gi|348524292|ref|XP_003449657.1|PREDICTED: GRAM domain-containing protein 3-like [Oreochromis niloticus]	XP_003449657	8.54729E-21	85	97.4413	68	58
isotig_UP00904_78	639	complement c1r subcomponent-like	C1R/C1S	2	gi|185135447|ref|NP_001117852.1|C1R/C1S subunit of Ca2+-dependent complex precursor [Oncorhynchus mykiss] >gi|40217256|emb|CAD58654.1| C1R/C1S subunit of Ca2+-dependent complex [Oncorhynchus mykiss]	NP_001117852	5.50771E-155	99	457.218	212	210
isotig_UP01483_78	437	transposable element tc1 transposase	#N/A	2	gi|209736238|gb|ACI68988.1|Transposable element Tc1 transposase [Salmo salar]	ACI68988	4.43255E-46	89	121.709	65	58
isotig_UP00125_77	415	60s ribosomal protein l36a	RPL36	2	gi|223647076|gb|ACN10296.1|60S ribosomal protein L36a [Salmo salar] >gi|223672947|gb|ACN12655.1| 60S ribosomal protein L36a [Salmo salar]	ACN10296	1.89557E-30	57	96.2857	96	55
isotig_UP00404_77	520	ribonuclease uk114	HRSP12	2	gi|223647190|gb|ACN10353.1|Ribonuclease UK114 [Salmo salar] >gi|223673063|gb|ACN12713.1| Ribonuclease UK114 [Salmo salar]	ACN10353	6.6181E-47	98	159.844	83	82
isotig_UP00830_76	713	glycolipid transfer protein domain-containing protein 2-like	GLTPD2	2	gi|125852651|ref|XP_001342223.1|PREDICTED: glycolipid transfer protein domain-containing protein 1-like [Danio rerio]	XP_001342223	3.58135E-20	75	95.1301	73	55
isotig_UP00882_76	654	sorbitol dehydrogenase	SORD	2	gi|213514212|ref|NP_001134990.1|Sorbitol dehydrogenase [Salmo salar] >gi|209737786|gb|ACI69762.1| Sorbitol dehydrogenase [Salmo salar]	NP_001134990	4.41281E-109	99	328.176	181	180
isotig_UP00928_76	624	adenosine kinase a	ADK	2	gi|213515202|ref|NP_001135164.1|adenosine kinase a [Salmo salar] >gi|197632201|gb|ACH70824.1| adenosine kinase a [Salmo salar]	NP_001135164	5.11605E-57	100	194.897	94	94
isotig_UP01261_76	491	aldehyde dehydrogenase family 9 member a1-a	ALDH9A1	2	gi|213515000|ref|NP_001133574.1|Aldehyde dehydrogenase family 9 member A1-A [Salmo salar] >gi|209154550|gb|ACI33507.1| Aldehyde dehydrogenase family 9 member A1-A [Salmo salar] >gi|223648246|gb|ACN10881.1| Aldehyde dehydrogenase family 9 member A1-A [Salmo salar]	NP_001133574	3.31563E-106	98	323.553	163	160
isotig_UP01432_76	448	cystine glutamate transporter-like	SLC7A11	2	gi|125815320|ref|XP_697137.2|PREDICTED: cystine/glutamate transporter-like [Danio rerio]	XP_697137	1.00719E-68	93	225.713	148	138
isotig_UP00990_75	590	dolichyl-di-phosphooligosaccharide-protein glycotransferase	DDOST	2	gi|89632568|gb|ABD77516.1|dolichyl-di-phosphooligosaccharide-protein glycotransferase [Ictalurus punctatus]	ABD77516	1.41599E-25	98	103.605	53	52
isotig_UP01176_75	519	plasma glutamate carboxypeptidase-like	PGCP	2	gi|213515244|ref|NP_001133914.1|Plasma glutamate carboxypeptidase precursor [Salmo salar] >gi|209155800|gb|ACI34132.1| Plasma glutamate carboxypeptidase precursor [Salmo salar]	NP_001133914	9.47863E-63	99	210.69	104	103
isotig_UP01272_75	488	39s ribosomal protein mitochondrial precursor	MRPL30	2	gi|209733284|gb|ACI67511.1|39S ribosomal protein L30, mitochondrial precursor [Salmo salar]	ACI67511	1.68368E-58	98	189.889	92	91
isotig_UP01549_75	421	apolipoprotein b	APOB	2	gi|854620|emb|CAA57449.1|apolipoprotein B [Salmo salar]	CAA57449	9.48484E-72	95	241.121	140	133
isotig_UP02077_75	250	c1q-like adipose specific protein	C1QA	2	gi|164422325|gb|ABY55260.1|C1q-like adipose specific protein [Oncorhynchus masou formosanus]	ABY55260	2.41551E-23	100	97.4413	49	49
isotig_UP00308_74	603	fish virus induced trim protein	FINTRIM	2	gi|255982777|emb|CAP08938.1|fish virus induced TRIM protein [Oncorhynchus mykiss]	CAP08938	5.82352E-108	90	331.257	187	169
isotig_UP00400_74	662	ribosomal protein l18	RPL18	2	gi|163658443|gb|ABY28361.1|ribosomal protein L18 [Oncorhynchus masou formosanus]	ABY28361	8.13267E-64	98	206.838	120	118
isotig_UP00988_74	591	60s acidic ribosomal protein p2	RPLP2	2	gi|221219580|gb|ACM08451.1|60S acidic ribosomal protein P2 [Salmo salar]	ACM08451	1.52988E-29	98	116.316	64	63
isotig_UP01053_74	562	bsg protein	BSG	2	gi|354801977|gb|AER39750.1|basigin protein [Cyprinus carpio]	AER39750	1.73757E-51	86	176.792	113	98
isotig_UP01329_74	474	beta-2-glycoprotein 1-like	APOH	2	gi|348541781|ref|XP_003458365.1|PREDICTED: beta-2-glycoprotein 1-like [Oreochromis niloticus]	XP_003458365	2.27213E-25	84	107.842	69	58
isotig_UP01472_74	439	haptoglobin fragment 1	HPR	2	gi|11095751|gb|AAG30004.1|haptoglobin fragment 1 [Oncorhynchus mykiss]	AAG30004	1.52737E-39	93	138.658	78	73
isotig_UP01112_73	536	beta-2-glycoprotein 1-like	APOH	2	gi|259155365|ref|NP_001158744.1|Beta-2-glycoprotein 1 precursor [Salmo salar] >gi|223646704|gb|ACN10110.1| Beta-2-glycoprotein 1 precursor [Salmo salar] >gi|223672555|gb|ACN12459.1| Beta-2-glycoprotein 1 precursor [Salmo salar]	NP_001158744	7.96945E-44	91	105.916	56	51
isotig_UP01266_73	490	si:rp71- protein	C1QL4	2	gi|47218829|emb|CAG02814.1|unnamed protein product [Tetraodon nigroviridis]	CAG02814	1.85031E-36	71	135.191	109	78
isotig_UP00430_72	456	kininogen-1 precursor	KNG1	2	gi|225715546|gb|ACO13619.1|Kininogen-1 precursor [Esox lucius]	ACO13619	3.50758E-18	65	87.4261	106	69
isotig_UP00968_72	601	eukaryotic translation initiation factor 4 gamma 1-like	EIF4G1	2	gi|348500803|ref|XP_003437962.1|PREDICTED: eukaryotic translation initiation factor 4 gamma 1-like [Oreochromis niloticus]	XP_003437962	8.6338E-69	81	156.762	133	109
isotig_UP01162_72	523	glucose-6-phosphate 1-dehydrogenase	G6PD	2	gi|323649962|gb|ADX97067.1|hepatic glucose-6-phosphate dehydrogenase [Perca flavescens]	ADX97067	1.65833E-69	95	223.016	115	110
isotig_UP01042_71	568	g kinase anchoring protein 1	GKAP1	2	gi|348517164|ref|XP_003446105.1|PREDICTED: G kinase-anchoring protein 1-like [Oreochromis niloticus]	XP_003446105	2.72653E-71	94	231.106	138	131
isotig_UP01560_71	419	60s ribosomal protein l7a	RPL7A	2	gi|225707548|gb|ACO09620.1|60S ribosomal protein L7a [Osmerus mordax]	ACO09620	6.2797E-24	95	84.7297	42	40
isotig_UP00312_70	483	retinol dehydrogenase 3	RDH7	2	gi|259089506|ref|NP_001158553.1|Retinol dehydrogenase 3 [Oncorhynchus mykiss] >gi|225704810|gb|ACO08251.1| Retinol dehydrogenase 3 [Oncorhynchus mykiss]	NP_001158553	2.10906E-110	100	327.791	160	160
isotig_UP00328_70	449	60s ribosomal protein l14	RPL14	2	gi|213514518|ref|NP_001134252.1|60S ribosomal protein L14 [Salmo salar] >gi|209731864|gb|ACI66801.1| 60S ribosomal protein L14 [Salmo salar] >gi|223646450|gb|ACN09983.1| 60S ribosomal protein L14 [Salmo salar] >gi|223672297|gb|ACN12330.1| 60S ribosomal protein L14 [Salmo salar]	NP_001134252	8.99019E-86	100	258.07	127	127
isotig_UP00560_70	363	aldehyde mitochondrial precursor	ALDH2	2	gi|209154764|gb|ACI33614.1|Aldehyde dehydrogenase, mitochondrial precursor [Salmo salar]	ACI33614	3.53987E-42	98	154.451	75	74
isotig_UP00876_70	658	insulin-like growth factor-binding protein complex acid labile subunit-like	IGFALS	2	gi|326666164|ref|XP_003198203.1|PREDICTED: si:ch211-66h3.1 [Danio rerio]	XP_003198203	1.87308E-38	78	148.673	103	81
isotig_UP00946_70	614	signal transducer and activator of transcription 1	STAT1	2	gi|185132340|ref|NP_001118218.1|signal transducer/activator of transcription [Oncorhynchus mykiss] >gi|2190565|gb|AAB60925.1| Stat1-2 [Oncorhynchus mykiss]	NP_001118218	2.676E-140	99	420.624	204	203
isotig_UP00984_70	592	atp-dependent dna helicase 2 subunit 1	XRCC6	2	gi|213511578|ref|NP_001133439.1|ATP-dependent DNA helicase 2 subunit 1 [Salmo salar] >gi|209154002|gb|ACI33233.1| ATP-dependent DNA helicase 2 subunit 1 [Salmo salar]	NP_001133439	4.127E-16	97	84.7297	43	42
isotig_UP00986_69	594	ribosomal protein s4	RPS4X	2	gi|1272662|emb|CAA94808.1|ribosomal protein S4 [Homo sapiens]	CAA94808	3.08517E-29	100	112.849	52	52
isotig_UP01065_69	557	glucose-6-phosphate translocase	SLC37A4	2	gi|348508223|ref|XP_003441654.1|PREDICTED: glucose-6-phosphate translocase isoform 2 [Oreochromis niloticus]	XP_003441654	1.02847E-90	92	282.337	167	155
isotig_UP00149_68	618	alpha-2-macroglobulin-like protein 1-like	A2M	2	gi|336087815|emb|CBX33181.1|alpha-2-macroglobulin [Plecoglossus altivelis]	CBX33181	4.47694E-41	86	155.606	105	91
isotig_UP01133_68	534	60s acidic ribosomal protein p2	RPLP2	2	gi|221219580|gb|ACM08451.1|60S acidic ribosomal protein P2 [Salmo salar]	ACM08451	2.65555E-32	100	122.865	64	64
isotig_UP01792_68	367	40s ribosomal protein s6	RS6	2	gi|223646464|gb|ACN09990.1|40S ribosomal protein S6 [Salmo salar] >gi|223672311|gb|ACN12337.1| 40S ribosomal protein S6 [Salmo salar]	ACN09990	3.32207E-39	100	141.354	72	72
isotig_UP00394_67	548	warm temperature acclimation protein 65-2	HPX	2	gi|11095771|gb|AAG30014.1|AF281339_1hemopexin-like protein variant 1 [Oncorhynchus mykiss]	AAG30014	2.59757E-84	100	254.988	115	115
isotig_UP00597_67	347	tubulin beta chain variant 1	TUBB4	2	gi|60602322|gb|AAX27618.1|unknown [Schistosoma japonicum]	AAX27618	4.72543E-75	99	230.72	115	114
isotig_UP00906_67	640	ring finger protein 213	RNF213	2	gi|224613234|gb|ACN60196.1|RING finger protein 213 [Salmo salar]	ACN60196	1.48159E-8	91	62.003	34	31
isotig_UP00929_67	623	cytochrome p450	CYP2F1	2	gi|3913356|sp|Q92090.1|CP2K1_ONCMYRecName: Full=Cytochrome P450 2K1; AltName: Full=CYPIIK1; AltName: Full=Cytochrome P450 LMC2 >gi|309632|gb|AAA52078.1| cytochrome P-450 [Oncorhynchus mykiss]	Q92090	5.36252E-92	98	288.886	174	171
isotig_UP01374_67	462	kininogen-1 precursor	KNG1	2	gi|225715546|gb|ACO13619.1|Kininogen-1 precursor [Esox lucius]	ACO13619	2.84945E-51	77	177.178	154	120
isotig_UP00879_66	655	atp synthase mitochondrial f1 complex assembly factor 1	ATPAF1	2	gi|225703870|gb|ACO07781.1|ATP11, mitochondrial precursor [Oncorhynchus mykiss]	ACO07781	1.76804E-25	94	109.383	56	53
isotig_UP00961_66	605	ubiquitin conjugation factor e4 b	UBE4B	2	gi|291190076|ref|NP_001167175.1|ubiquitin conjugation factor E4 B [Salmo salar] >gi|223648460|gb|ACN10988.1| Ubiquitin conjugation factor E4 B [Salmo salar]	NP_001167175	7.99599E-71	98	242.276	126	124
isotig_UP00980_66	594	sorbitol dehydrogenase	SORD	2	gi|213514212|ref|NP_001134990.1|Sorbitol dehydrogenase [Salmo salar] >gi|209737786|gb|ACI69762.1| Sorbitol dehydrogenase [Salmo salar]	NP_001134990	5.80908E-117	98	347.436	171	169
isotig_UP01738_66	377	zinc-binding protein a33-like	TRIM33	2	gi|348540012|ref|XP_003457482.1|PREDICTED: hypothetical protein LOC100695437 [Oreochromis niloticus]	XP_003457482	1.75287E-13	63	75.485	74	47
isotig_UP00338_65	421	ribosomal protein s26	RPS26	2	gi|225706756|gb|ACO09224.1|40S ribosomal protein S26 [Osmerus mordax]	ACO09224	8.66057E-50	100	165.236	80	80
isotig_UP00783_65	884	60s ribosomal protein l24	RPL24	2	gi|209731598|gb|ACI66668.1|60S ribosomal protein L24 [Salmo salar]	ACI66668	3.60271E-63	99	206.838	157	156
isotig_UP01085_65	549	vesicle-associated membrane protein-associated protein a	VAPA	2	gi|238231376|ref|NP_001154122.1|VAMP (vesicle-associated membrane protein)-associated protein A [Oncorhynchus mykiss] >gi|225704194|gb|ACO07943.1| Vesicle-associated membrane protein-associated protein A [Oncorhynchus mykiss]	NP_001154122	1.09508E-93	99	283.493	153	152
isotig_UP01235_65	500	elongation factor 2	EEF2	2	gi|224587456|gb|ACN58670.1|Elongation factor 2 [Salmo salar]	ACN58670	4.53225E-97	100	302.753	149	149
isotig_UP01570_65	419	nucleolar rna helicase 2-like	DDX21	2	gi|198285649|gb|ACH85363.1|DEAD (Asp-Glu-Ala-Asp) box polypeptide 21 [Salmo salar]	ACH85363	1.37743E-88	100	280.026	139	139
isotig_UP01753_65	377	comm domain-containing protein 9	COMMD9	2	gi|209736160|gb|ACI68949.1|COMM domain-containing protein 9 [Salmo salar]	ACI68949	2.40494E-68	96	214.542	112	108
isotig_UP01111_64	539	tetraodon protein product cag00085	C6ORF58	2	gi|118596562|dbj|BAF37938.1|Similar to Tetraodon protein product CAG00085 [Oncorhynchus mykiss]	BAF37938	1.54105E-103	100	307.76	179	179
isotig_UP01343_64	470	PREDICTED: hypothetical protein LOC100472801 [Ailuropoda melanoleuca]	#N/A	2	gi|301784071|ref|XP_002927454.1|PREDICTED: hypothetical protein LOC100472801 [Ailuropoda melanoleuca]	XP_002927454	3.74041E-4	66	47.3654	71	47
isotig_UP01446_64	445	ubiquitin c variant 4	UBB	2	gi|350537349|ref|NP_001232755.1|putative ubiquitin C variant 4 [Taeniopygia guttata] >gi|326929576|ref|XP_003210936.1| PREDICTED: polyubiquitin-like [Meleagris gallopavo] >gi|197129060|gb|ACH45558.1| putative ubiquitin C variant 4 [Taeniopygia guttata] >gi|225708456|gb|ACO10074.1| Ubiquitin [Osmerus mordax]	NP_001232755	2.85914E-54	100	178.333	90	90
isotig_UP01800_64	363	udp glucuronosyltransferase 2 family polypeptide b1 short isoform	FSD1L	2	gi|289186689|gb|ADC91955.1|UDP glucuronosyltransferase 2 family polypeptide b1 short isoform [Danio rerio]	ADC91955	3.55864E-13	64	71.2478	113	73
isotig_UP02002_64	289	coiled-coil domain-containing protein 135	CCDC135	2	gi|260831294|ref|XP_002610594.1|hypothetical protein BRAFLDRAFT_275841 [Branchiostoma floridae] >gi|229295961|gb|EEN66604.1| hypothetical protein BRAFLDRAFT_275841 [Branchiostoma floridae]	XP_002610594	1.31022E-28	87	117.472	94	82
isotig_UP00322_63	574	alcohol dehydrogenase class-3	ADH5	2	gi|223646958|gb|ACN10237.1|Alcohol dehydrogenase class-3 [Salmo salar] >gi|223672821|gb|ACN12592.1| Alcohol dehydrogenase class-3 [Salmo salar] >gi|224747157|gb|ACN62250.1| alcohol dehydrogenase class 3 [Salmo salar]	ACN10237	2.96071E-54	98	186.808	90	89
isotig_UP01129_63	534	coagulation factor ix precursor	F9	2	gi|74095911|ref|NP_001027784.1|coagulation factor IX precursor [Takifugu rubripes] >gi|28194026|gb|AAO33372.1|AF465277_1 coagulation factor IX precursor [Takifugu rubripes]	NP_001027784	7.2779E-64	90	215.312	126	114
isotig_UP01165_63	523	long-chain-fatty-acid-- ligase acsbg2-like	ACSBG2	2	gi|348535644|ref|XP_003455309.1|PREDICTED: long-chain-fatty-acid--CoA ligase ACSBG2-like [Oreochromis niloticus]	XP_003455309	4.38906E-63	89	216.468	139	124
isotig_UP01023_62	577	cj011 protein	CJ011	2	gi|213511140|ref|NP_001134772.1|CJ011 protein [Salmo salar] >gi|209735906|gb|ACI68822.1| C10orf11 homolog [Salmo salar]	NP_001134772	4.89014E-78	97	242.276	143	140
isotig_UP01038_62	569	ceramide kinase	CERK	2	gi|157743344|ref|NP_001099056.1|ceramide kinase [Danio rerio] >gi|148726330|emb|CAN88372.1| novel protein similar to vertebrate ceramide kinase (CERK) [Danio rerio]	NP_001099056	6.7895E-24	63	86.6557	102	65
isotig_UP01580_62	417	heat shock cognate 70 kda protein	HSPA8	2	gi|209155490|gb|ACI33977.1|Heat shock cognate 70 kDa protein [Salmo salar]	ACI33977	1.96763E-48	100	173.711	85	85
isotig_UP01612_62	411	leukocyte cell-derived chemotaxin 2 precursor	LECT2	2	gi|225704238|gb|ACO07965.1|Leukocyte cell-derived chemotaxin 2 precursor [Oncorhynchus mykiss]	ACO07965	1.03146E-19	100	88.1965	41	41
isotig_UP00242_61	456	60s ribosomal protein l22	RPL22	2	gi|358416062|ref|XP_003583286.1|PREDICTED: uncharacterized protein LOC616065 [Bos taurus]	XP_003583286	1.49846E-35	91	128.642	74	68
isotig_UP00671_61	299	eggshell protein	ZP2	2	gi|185132234|ref|NP_001118072.1|zona pellucida glycoprotein 2.3 precursor [Oncorhynchus mykiss] >gi|7960209|gb|AAF71259.1|AF231707_1 vitelline envelope protein beta [Oncorhynchus mykiss]	NP_001118072	6.71206E-61	100	203.756	99	99
isotig_UP01044_61	566	elongation of very long chain fatty acids protein 4-like	ELOVL4	2	gi|308322015|gb|ADO28145.1|elongation of very long chain fatty acids protein 4 [Ictalurus furcatus]	ADO28145	3.88105E-74	98	234.572	117	115
isotig_UP01077_61	553	epoxide hydrolase 1-like	EPHX1	2	gi|348507363|ref|XP_003441225.1|PREDICTED: epoxide hydrolase 1-like [Oreochromis niloticus]	XP_003441225	8.69592E-60	89	186.808	112	100
isotig_UP01181_61	519	paired box protein pax-3	PAX3	2	gi|326674430|ref|XP_001919624.3|PREDICTED: paired box protein Pax-3 [Danio rerio]	XP_001919624	4.15335E-5	42	50.8322	119	51
isotig_UP01322_61	474	tcb2_caebr ame: full=transposable element tcb2 transposase	CBG00653	2	gi|270013314|gb|EFA09762.1|hypothetical protein TcasGA2_TC011903 [Tribolium castaneum]	EFA09762	5.58901E-9	77	58.9214	48	37
isotig_UP01661_61	400	actin-related protein 2 3 complex subunit 1a-like	ARPC1A	2	gi|348538900|ref|XP_003456928.1|PREDICTED: actin-related protein 2/3 complex subunit 1A-like [Oreochromis niloticus]	XP_003456928	1.28922E-67	93	218.394	131	122
isotig_UP01774_61	371	cq089 protein	CQ089	2	gi|213510768|ref|NP_001135052.1|CQ089 protein [Salmo salar] >gi|209738310|gb|ACI70024.1| C17orf89 [Salmo salar]	NP_001135052	9.79659E-37	96	129.798	64	62
isotig_UP01878_61	336	acyl-coenzyme a thioesterase 5	ACOT1	2	gi|213512074|ref|NP_001133328.1|Acyl-coenzyme A thioesterase 5 [Salmo salar] >gi|209150675|gb|ACI33037.1| Acyl-coenzyme A thioesterase 5 [Salmo salar]	NP_001133328	4.18366E-26	68	98.9821	74	51
isotig_UP00627_60	329	ceruloplasmin	CP	2	gi|307590697|gb|ADN65119.1|ceruloplasmin [Carassius auratus]	ADN65119	5.49791E-55	88	179.874	109	97
isotig_UP01124_60	535	atp synthase subunit beta	ATP5B	2	gi|356545558|ref|XP_003541206.1|PREDICTED: uncharacterized protein LOC100788489 [Glycine max]	XP_003541206	1.28768E-47	84	165.236	103	87
isotig_UP01548_60	423	complement c5	C5	2	gi|326668227|ref|XP_001919226.3|PREDICTED: complement C5 [Danio rerio]	XP_001919226	7.61979E-46	75	169.859	140	105
isotig_UP00460_59	422	nadh dehydrogenase subunit 6	ND6	2	gi|118722300|ref|YP_908775.1|NADH dehydrogenase subunit 6 [Oncorhynchus nerka] >gi|117650171|gb|ABK54072.1| NADH dehydrogenase subunit 6 [Oncorhynchus nerka]	YP_908775	4.56828E-44	86	152.525	116	100
isotig_UP00749_59	483	serpin peptidase clade member 2b	SERPINF2	2	gi|350537533|ref|NP_001233280.1|serpin peptidase inhibitor, clade F, member 2B [Oncorhynchus mykiss] >gi|336087911|emb|CCB84818.1| serpin peptidase inhibitor, clade F, member 2B [Oncorhynchus mykiss]	NP_001233280	4.6325E-51	98	177.948	87	86
isotig_UP00938_59	622	transcription factor etv6	ETV6	2	gi|213510782|ref|NP_001133434.1|transcription factor ETV6 [Salmo salar] >gi|209153986|gb|ACI33225.1| Transcription factor ETV6 [Salmo salar]	NP_001133434	7.16357E-31	100	125.946	60	60
isotig_UP01030_59	573	agmatinase	AGMAT	2	gi|209148871|gb|ACI32959.1|Agmatinase, mitochondrial precursor [Salmo salar]	ACI32959	3.4138E-72	99	233.032	126	125
isotig_UP01095_59	544	complement component c3	C3	2	gi|431608|gb|AAB05029.1|complement component C3 [Oncorhynchus mykiss]	AAB05029	1.78361E-79	100	267.7	130	130
isotig_UP01166_59	522	cytochrome c oxidase polypeptide mitochondrial precursor	COX6A1	2	gi|225705046|gb|ACO08369.1|Cytochrome c oxidase polypeptide VIa, mitochondrial precursor [Oncorhynchus mykiss]	ACO08369	1.58402E-32	80	123.635	86	69
isotig_UP01211_59	507	cytosolic sulfotransferase 3	SULT1A1	2	gi|213511424|ref|NP_001134825.1|Cytosolic sulfotransferase 3 [Salmo salar] >gi|209736374|gb|ACI69056.1| Cytosolic sulfotransferase 3 [Salmo salar]	NP_001134825	7.7478E-84	100	259.61	123	123
isotig_UP00201_58	492	calmodulin isoform 3	CALM1	2	gi|354496917|ref|XP_003510570.1|PREDICTED: calmodulin-like [Cricetulus griseus]	XP_003510570	5.76437E-96	95	289.271	157	150
isotig_UP00927_58	626	40s ribosomal protein s27	RPS27	2	gi|225704146|gb|ACO07919.1|40S ribosomal protein S27 [Oncorhynchus mykiss] >gi|225705666|gb|ACO08679.1| 40S ribosomal protein S27 [Oncorhynchus mykiss]	ACO07919	1.11148E-42	73	148.673	103	76
isotig_UP01139_58	532	l-allo-threonine aldolase	THA1P	2	gi|348508760|ref|XP_003441921.1|PREDICTED: uncharacterized protein R102.4-like [Oreochromis niloticus]	XP_003441921	4.31128E-104	94	316.235	174	165
isotig_UP01696_58	391	stress-associated endoplasmic reticulum protein 1	SERP1	2	gi|221219736|gb|ACM08529.1|Stress-associated endoplasmic reticulum protein 1 [Salmo salar] >gi|221221174|gb|ACM09248.1| Stress-associated endoplasmic reticulum protein 1 [Salmo salar] >gi|221221476|gb|ACM09399.1| Stress-associated endoplasmic reticulum protein 1 [Salmo salar] >gi|221221804|gb|ACM09563.1| Stress-associated endoplasmic reticulum protein 1 [Salmo salar] >gi|225711166|gb|ACO11429.1| …	ACM08529	8.66285E-24	100	96.6709	47	47
isotig_UP00508_57	390	exosome complex exonuclease rrp42	EXOSC7	2	gi|213512498|ref|NP_001134892.1|Exosome complex exonuclease RRP42 [Salmo salar] >gi|209736940|gb|ACI69339.1| Exosome complex exonuclease RRP42 [Salmo salar]	NP_001134892	3.21047E-53	98	135.576	66	65
isotig_UP00979_57	595	elongation factor 1-delta	EEF1D	2	gi|209733094|gb|ACI67416.1|Elongation factor 1-delta [Salmo salar]	ACI67416	8.34453E-61	99	196.052	101	100
isotig_UP01249_57	494	guanine nucleotide-binding protein subunit beta-2-like 1	GNB2L1	2	gi|85720025|gb|ABC75581.1|guanine nucleotide binding protein beta 2 [Ictalurus punctatus]	ABC75581	2.05513E-95	97	286.96	147	144
isotig_UP01365_57	464	fatty acid-binding heart	FABP3	2	gi|209730868|gb|ACI66303.1|Fatty acid-binding protein, heart [Salmo salar] >gi|209738074|gb|ACI69906.1| Fatty acid-binding protein, heart [Salmo salar]	ACI66303	3.64463E-49	98	164.851	84	83
isotig_UP01530_57	426	inter-alpha-trypsin inhibitor heavy chain h3-like	ITIH3	2	gi|160773171|gb|AAI55107.1|Zgc:112265 protein [Danio rerio]	AAI55107	8.95488E-22	60	95.5153	142	86
isotig_UP00134_56	505	glutaryl-coenzyme a dehydrogenase	GCDH	2	gi|209155496|gb|ACI33980.1|Glutaryl-CoA dehydrogenase, mitochondrial precursor [Salmo salar]	ACI33980	4.0068E-38	100	144.436	73	73
isotig_UP00236_56	488	coagulation factor vii	F7	2	gi|74096343|ref|NP_001027863.1|coagulation factor VII precursor [Takifugu rubripes] >gi|28194018|gb|AAO33368.1|AF465273_1 coagulation factor VII precursor [Takifugu rubripes]	NP_001027863	4.91848E-66	93	218.009	115	108
isotig_UP00414_56	491	inter-alpha-trypsin inhibitor heavy chain h3	ITIH3	2	gi|317419026|emb|CBN81064.1|Inter-alpha-trypsin inhibitor heavy chain H3 [Dicentrarchus labrax]	CBN81064	1.61248E-12	88	73.559	44	39
isotig_UP00841_56	698	tc1-like transporase	HMGT	2	gi|56758136|gb|AAW27208.1|unknown [Schistosoma japonicum]	AAW27208	5.64018E-64	96	205.297	109	105
isotig_UP00905_56	638	adrenocortical alacrimia	AAAS	2	gi|47229301|emb|CAG04053.1|unnamed protein product [Tetraodon nigroviridis]	CAG04053	9.22111E-74	82	241.506	161	133
isotig_UP00983_56	594	adenylosuccinate synthetase isozyme 1	ADSSL1	2	gi|213511232|ref|NP_001133178.1|adenylosuccinate synthetase isozyme 1 C [Salmo salar] >gi|308191494|sp|B5DGM4.1|PUA1C_SALSA RecName: Full=Adenylosuccinate synthetase isozyme 1 C; Short=AMPSase 1 C; Short=AdSS 1 C; AltName: Full=Adenylosuccinate synthetase, basic isozyme C; AltName: Full=Adenylosuccinate synthetase, muscle isozyme C; Short=M-type adenylosuccinate synthetase C; AltName: Full=IMP--a…	NP_001133178	9.46217E-136	98	399.053	198	195
isotig_UP01012_56	581	serum albumin 2 precursor	ALB	2	gi|185133567|ref|NP_001117164.1|serum albumin 2 precursor [Salmo salar] >gi|543792|sp|Q03156.1|ALBU2_SALSA RecName: Full=Serum albumin 2; Flags: Precursor >gi|64350|emb|CAA43187.1| serum albumin 2 [Salmo salar]	NP_001117164	3.53231E-107	88	330.487	193	170
isotig_UP01228_56	502	glutaminyl-trna synthetase	QARS	2	gi|348502993|ref|XP_003439051.1|PREDICTED: glutaminyl-tRNA synthetase-like [Oreochromis niloticus]	XP_003439051	2.47762E-27	92	116.701	66	61
isotig_UP01842_56	349	nadh dehydrogenase subunit 3	ND3	2	gi|82492294|gb|ABB78032.1|NADH dehydrogenase subunit 3 [Oncorhynchus mykiss] >gi|82492308|gb|ABB78045.1| NADH dehydrogenase subunit 3 [Oncorhynchus mykiss] >gi|82492322|gb|ABB78058.1| NADH dehydrogenase subunit 3 [Oncorhynchus mykiss]	ABB78032	1.25442E-27	95	107.457	89	85
isotig_UP00925_55	629	histone	H2AFV	2	gi|348542993|ref|XP_003458968.1|PREDICTED: histone H2A.Z-like [Oreochromis niloticus] >gi|209730536|gb|ACI66137.1| Histone H2A.Z [Salmo salar] >gi|209734644|gb|ACI68191.1| Histone H2A.Z [Salmo salar] >gi|209737544|gb|ACI69641.1| Histone H2A.Z [Salmo salar] >gi|223646538|gb|ACN10027.1| Histone H2A.Z [Salmo salar] >gi|223646790|gb|ACN10153.1| Histone H2A.Z [Salmo salar] >gi|223672385|gb|ACN12374.1|…	XP_003458968	5.64049E-81	99	248.054	128	127
isotig_UP01037_55	569	dolichyl-diphosphooligosaccharide--protein glycosyltransferase subunit stt3a	STT3A	2	gi|213512236|ref|NP_001135197.1|Dolichyl-diphosphooligosaccharide--protein glycosyltransferase subunit STT3A [Salmo salar] >gi|209153570|gb|ACI33169.1| Dolichyl-diphosphooligosaccharide--protein glycosyltransferase subunit STT3A [Salmo salar]	NP_001135197	1.43317E-125	99	380.563	189	188
isotig_UP01443_55	446	nadh dehydrogenase	NDUFS4	2	gi|225717194|gb|ACO14443.1|NADH dehydrogenase iron-sulfur protein 4, mitochondrial precursor [Esox lucius]	ACO14443	3.05218E-86	90	260.381	148	134
isotig_UP00384_54	224	actin-related protein 2 3 complex subunit 3	ARPC3	2	gi|225716044|gb|ACO13868.1|Actin-related protein 2/3 complex subunit 3 [Esox lucius]	ACO13868	1.52497E-25	100	102.064	46	46
isotig_UP00820_54	731	elongation factor 2	EEF2	2	gi|223647986|gb|ACN10751.1|Elongation factor 2 [Salmo salar]	ACN10751	1.57652E-99	98	280.026	139	137
isotig_UP00888_54	651	catenin beta-1	CTNNB1	2	gi|224587125|gb|ACN58608.1|Catenin beta-1 [Salmo salar]	ACN58608	1.36729E-109	99	337.421	205	204
isotig_UP01006_54	583	serum albumin precursor	ALB	2	gi|185132509|ref|NP_001117137.1|serum albumin 1 precursor [Salmo salar] >gi|113581|sp|P21848.1|ALBU1_SALSA RecName: Full=Serum albumin 1; Flags: Precursor >gi|64376|emb|CAA36643.1| unnamed protein product [Salmo salar]	NP_001117137	1.39041E-54	88	192.586	128	113
isotig_UP01574_54	417	atp synthase subunit mitochondrial precursor	ATP5O	2	gi|209736142|gb|ACI68940.1|ATP synthase subunit O, mitochondrial precursor [Salmo salar] >gi|209737108|gb|ACI69423.1| ATP synthase subunit O, mitochondrial precursor [Salmo salar] >gi|209737898|gb|ACI69818.1| ATP synthase subunit O, mitochondrial precursor [Salmo salar] >gi|223646846|gb|ACN10181.1| ATP synthase subunit O, mitochondrial precursor [Salmo salar] >gi|223672707|gb|ACN12535.1| ATP synt…	ACI68940	1.1147E-46	100	160.229	96	96
isotig_UP00940_53	619	serrate rna effector molecule homolog	SRRT	2	gi|110617802|gb|ABG78616.1|arsenate resistance protein SIRAS [Silurus lanzhouensis]	ABG78616	3.42416E-26	48	115.161	182	88
isotig_UP01174_53	519	hydroxyacid oxidase 1	HAO1	2	gi|213514408|ref|NP_001135240.1|Hydroxyacid oxidase 1 [Salmo salar] >gi|209155060|gb|ACI33762.1| Hydroxyacid oxidase 1 [Salmo salar]	NP_001135240	1.15161E-66	79	174.096	123	98
isotig_UP01819_53	360	peptidoglycan recognition protein ii	PGLYRP2	2	gi|348520983|ref|XP_003448006.1|PREDICTED: LOW QUALITY PROTEIN: N-acetylmuramoyl-L-alanine amidase-like [Oreochromis niloticus]	XP_003448006	8.56815E-41	83	97.4413	59	49
isotig_UP00649_52	313	apolipoprotein b-100-like	APOB	2	gi|348539568|ref|XP_003457261.1|PREDICTED: apolipoprotein B-100-like [Oreochromis niloticus]	XP_003457261	8.75667E-21	70	96.2857	86	61
isotig_UP00976_52	594	40s ribosomal protein s3a	RPS3A	2	gi|225715376|gb|ACO13534.1|40S ribosomal protein S3a [Esox lucius]	ACO13534	8.44285E-95	100	287.73	153	153
isotig_UP01493_52	434	neutral ceramidase	ASAH2	2	gi|47209048|emb|CAF92687.1|unnamed protein product [Tetraodon nigroviridis]	CAF92687	7.55788E-46	79	167.162	120	95
isotig_UP01607_52	412	elongation factor 2	EEF2	2	gi|224587456|gb|ACN58670.1|Elongation factor 2 [Salmo salar]	ACN58670	9.61774E-87	100	274.633	136	136
isotig_UP01806_52	362	integral membrane protein 2b	ITM2B	2	gi|209154138|gb|ACI33301.1|Integral membrane protein 2B [Salmo salar]	ACI33301	1.82974E-37	100	137.117	65	65
isotig_UP01043_51	565	2-hydroxyacyl- lyase 1	HACL1	2	gi|348533860|ref|XP_003454422.1|PREDICTED: 2-hydroxyacyl-CoA lyase 1 [Oreochromis niloticus]	XP_003454422	6.69388E-92	95	289.656	171	163
isotig_UP01871_51	341	c1 inhibitor	SERPING1	2	gi|185135433|ref|NP_001117851.1|C1 inhibitor [Oncorhynchus mykiss] >gi|40217254|emb|CAD58653.1| C1 inhibitor [Oncorhynchus mykiss]	NP_001117851	1.55574E-65	99	218.394	109	108
isotig_UP01990_51	296	barrier-to-autointegration factor	BANF1	2	gi|223646548|gb|ACN10032.1|Barrier-to-autointegration factor [Salmo salar] >gi|223672395|gb|ACN12379.1| Barrier-to-autointegration factor [Salmo salar]	ACN10032	6.00186E-17	97	78.5666	39	38
isotig_UP00248_50	274	transcobalamin-2 precursor	TCN1	2	gi|223647268|gb|ACN10392.1|Transcobalamin-2 precursor [Salmo salar] >gi|223673147|gb|ACN12755.1| Transcobalamin-2 precursor [Salmo salar]	ACN10392	2.38012E-26	96	108.227	53	51
isotig_UP00326_50	465	nadh dehydrogenase 1 alpha subcomplex subunit 4	NDUFA4	2	gi|350536987|ref|NP_001233257.1|NADH dehydrogenase 1 alpha subcomplex subunit 4 [Oncorhynchus mykiss] >gi|225705090|gb|ACO08391.1| NADH dehydrogenase 1 alpha subcomplex subunit 4 [Oncorhynchus mykiss] >gi|225705436|gb|ACO08564.1| NADH dehydrogenase 1 alpha subcomplex subunit 4 [Oncorhynchus mykiss]	NP_001233257	2.6518E-53	100	173.711	81	81
isotig_UP00406_50	514	60s ribosomal protein l37a	RPL37	2	gi|119590977|gb|EAW70571.1|ribosomal protein L37a, isoform CRA_c [Homo sapiens]	EAW70571	3.3598E-33	100	122.479	56	56
isotig_UP01028_50	574	neurofascin precursor	NFASC	2	gi|47211487|emb|CAF95092.1|unnamed protein product [Tetraodon nigroviridis]	CAF95092	4.07489E-77	80	259.996	191	153
isotig_UP01196_50	512	60s ribosomal protein l9	RPL9	2	gi|213511088|ref|NP_001133089.1|60S ribosomal protein L9 [Salmo salar] >gi|197631905|gb|ACH70676.1| ribosomal protein L9 [Salmo salar] >gi|209730818|gb|ACI66278.1| 60S ribosomal protein L9 [Salmo salar] >gi|209735126|gb|ACI68432.1| 60S ribosomal protein L9 [Salmo salar] >gi|209736710|gb|ACI69224.1| 60S ribosomal protein L9 [Salmo salar] >gi|209737908|gb|ACI69823.1| 60S ribosomal protein L9 [Salmo…	NP_001133089	1.44632E-56	100	186.422	96	96
isotig_UP01243_50	496	alkylglycerol monooxygenase	AGMO	2	gi|348525659|ref|XP_003450339.1|PREDICTED: alkylglycerol monooxygenase-like [Oreochromis niloticus]	XP_003450339	4.82149E-59	74	199.904	164	122
isotig_UP01735_50	383	60s ribosomal protein l13a	RPL13A	2	gi|47230051|emb|CAG10465.1|unnamed protein product [Tetraodon nigroviridis]	CAG10465	1.0838E-40	100	140.969	66	66
isotig_UP01894_50	333	complement component c9	C9	2	gi|755800|emb|CAA29037.1|unnamed protein product [Oncorhynchus mykiss]	CAA29037	3.091E-30	94	120.939	57	54
