# Supplementary material for: Exploring Early Micronutrient Deficiencies in Rainbow Trout (Oncorhynchus mykiss) by Next-Generation Sequencing Technology – From Black Box to Functional Genomics
Source: PLoS One. 2013 Jul 24;8(7):e69461. doi: 10.1371/journal.pone.0069461 (PMC3722103; doi:10.1371/journal.pone.0069461)
Supplement: Table S2 — Transcripts down-regulated in liver of rainbow trout by diet U. (XLSX) [file pone.0069461.s002.xlsx]

## Sheet: Supplementary Table 2
Sequence name	Sequence length	Sequence desc.	Gene name UPPER	Fold change	Hit desc.	Hit ACC	E-Value	Similarity	Score	Alignment length	Positives
isotig_DOWN00116_3325	1581	ubiquitin carboxyl-terminal hydrolase isozyme l5	UCHL5	-2	gi|209730448|gb|ACI66093.1|Ubiquitin carboxyl-terminal hydrolase isozyme L5 [Salmo salar]	ACI66093	8.22929E-64	96	222.246	115	111
isotig_DOWN00148_1679	905	4snc-tudor domain protein	SND1	-2	gi|224613410|gb|ACN60284.1|Staphylococcal nuclease domain-containing protein 1 [Salmo salar]	ACN60284	6.04255E-20	98	98.9821	50	49
isotig_DOWN00122_1364	1311	elongation factor 2	EEF2	-2	gi|224587456|gb|ACN58670.1|Elongation factor 2 [Salmo salar]	ACN58670	1.52334E-99	98	320.087	163	161
isotig_DOWN00366_1354	1051	fibrinogen gamma chain precursor	FGG	-2	gi|336087811|emb|CBX31965.1|fibrinogen gamma chain precursor [Plecoglossus altivelis]	CBX31965	8.52555E-54	89	192.971	99	89
isotig_DOWN00407_1098	932	serine (or cysteine) proteinase clade a (alpha-1 antitrypsin) member 1	SERPINA1	-2	gi|185132174|ref|NP_001117869.1|alpha-1-antiproteinase-like protein precursor [Oncorhynchus mykiss] >gi|30519704|emb|CAD90255.1| alpha-1-antiproteinase-like protein [Oncorhynchus mykiss]	NP_001117869	3.02907E-138	100	409.068	199	199
isotig_DOWN00072_984	1418	hemoglobin subunit beta	HBB	-2	gi|225703266|gb|ACO07479.1|Hemoglobin subunit beta [Oncorhynchus mykiss] >gi|225704154|gb|ACO07923.1| Hemoglobin subunit beta [Oncorhynchus mykiss]	ACO07479	2.52947E-96	100	297.745	147	147
isotig_DOWN00389_924	1224	plasma retinol-binding protein 1	RBP1	-2	gi|185132790|ref|NP_001117813.1|retinol-binding protein 2 precursor [Oncorhynchus mykiss] >gi|33331383|gb|AAQ10892.1| RBP2 [Oncorhynchus mykiss]	NP_001117813	6.76224E-140	99	408.297	192	191
isotig_DOWN00001_919	1455	nadh dehydrogenase	NDUFS2	-2	gi|256861112|gb|ACV32407.1|solute carrier family 27 member 2 [Rachycentron canadum]	ACV32407	5.26375E-43	54	127.102	201	109
isotig_DOWN00458_865	719	warm temperature acclimation-related protein	HPX	-2	gi|237512664|emb|CAQ53699.1|warm temperature acclimation-related protein [Plecoglossus altivelis]	CAQ53699	4.09944E-76	83	247.284	160	134
isotig_DOWN00168_785	1587	novel protein (zgc:56119)	ITIH2	-2	gi|225715546|gb|ACO13619.1|Kininogen-1 precursor [Esox lucius]	ACO13619	1.71992E-114	79	354.369	271	216
isotig_DOWN00327_764	999	60s ribosomal protein l11	RPL11	-2	gi|259089199|ref|NP_001158637.1|60S ribosomal protein L11 [Oncorhynchus mykiss] >gi|225705480|gb|ACO08586.1| 60S ribosomal protein L11 [Oncorhynchus mykiss]	NP_001158637	3.58375E-40	100	149.058	73	73
isotig_DOWN00083_683	1180	inter-alpha-trypsin inhibitor heavy chain h3-like	ITIH3	-2	gi|328677139|gb|AEB31292.1|hypothetical protein [Epinephelus bruneus]	AEB31292	5.24648E-124	88	371.703	219	193
isotig_DOWN00107_678	1517	adenosine kinase a	ADK	-2	gi|213515202|ref|NP_001135164.1|adenosine kinase a [Salmo salar] >gi|197632201|gb|ACH70824.1| adenosine kinase a [Salmo salar]	NP_001135164	6.12232E-61	100	214.927	105	105
isotig_DOWN02181_676	814	atp synthase f0 subunit 6	ATP6	-2	gi|238820460|gb|ACR57929.1|ATP synthase subunit 6 [Salvelinus alpinus]	ACR57929	9.5044E-71	97	225.328	139	135
isotig_DOWN01124_613	778	upf0762 protein c6orf58 homolog precursor	C6ORF58	-2	gi|185135469|ref|NP_001117853.1|UPF0762 protein C6orf58 homolog precursor [Oncorhynchus mykiss] >gi|82077215|sp|Q5QT17.1|CF058_ONCMY RecName: Full=UPF0762 protein C6orf58 homolog; Flags: Precursor >gi|56310256|emb|CAD58655.1| hypothetical protein [Oncorhynchus mykiss]	NP_001117853	3.21645E-128	100	379.022	189	189
isotig_DOWN00255_569	1247	nattectin precursor	MBL	-2	gi|185133386|ref|NP_001117900.1|C-type MBL-2 protein precursor [Oncorhynchus mykiss] >gi|68697201|emb|CAJ14130.1| C-type MBL-2 protein [Oncorhynchus mykiss]	NP_001117900	6.91659E-54	76	187.578	127	97
isotig_DOWN00341_511	1047	adp-ribosylation factor-like protein 6-interacting protein 1	ARL6IP1	-2	gi|226443418|ref|NP_001140117.1|ADP-ribosylation factor-like protein 6-interacting protein 1 [Salmo salar] >gi|221219384|gb|ACM08353.1| ADP-ribosylation factor-like protein 6-interacting protein 1 [Salmo salar]	NP_001140117	3.89753E-75	100	241.121	113	113
isotig_DOWN00689_509	848	complement c3-h1	C3	-2	gi|11870062|gb|AAG40610.1|complement component C3-4 [Oncorhynchus mykiss]	AAG40610	6.0357E-102	96	285.804	148	143
isotig_DOWN00043_490	1268	40s ribosomal protein s11	RPS11	-2	gi|225719216|gb|ACO15454.1|40S ribosomal protein S11 [Caligus clemensi]	ACO15454	3.13809E-101	99	309.301	155	154
isotig_DOWN00668_473	1355	coagulation factor ii precursor	F2	-2	gi|185135584|ref|NP_001117856.1|coagulation factor II precursor [Oncorhynchus mykiss] >gi|56713233|emb|CAD59688.1| prothrombin [Oncorhynchus mykiss]	NP_001117856	2.7624E-155	99	465.307	241	239
isotig_DOWN00417_470	620	cathepsin l-like	CTSL	-2	gi|54300680|gb|AAV32963.1|cysteine proteinase inhibitor [Oncorhynchus mykiss]	AAV32963	6.35754E-41	69	145.591	118	82
isotig_DOWN00240_461	1025	type-4 ice-structuring protein precursor	AFP4	-2	gi|209731464|gb|ACI66601.1|Type-4 ice-structuring protein precursor [Salmo salar] >gi|223646266|gb|ACN09891.1| Type-4 ice-structuring protein precursor [Salmo salar] >gi|223672113|gb|ACN12238.1| Type-4 ice-structuring protein precursor [Salmo salar]	ACI66601	4.62708E-49	99	170.629	120	119
isotig_DOWN01138_444	719	heat shock protein 70	HSPA8	-2	gi|350543532|gb|AEQ29955.1|heat shock protein 70 [Carassius carassius]	AEQ29955	2.8781E-100	100	303.138	196	196
isotig_DOWN01108_441	779	elongation factor 2	EEF2	-2	gi|224587456|gb|ACN58670.1|Elongation factor 2 [Salmo salar]	ACN58670	5.25141E-126	100	381.333	187	187
isotig_DOWN00662_434	1131	warm temperature acclimation protein 65 kda-2	HPX	-2	gi|343788817|gb|AEM60431.1|warm-temperature-acclimation-associated 65-kDa protein [Misgurnus mizolepis]	AEM60431	1.16375E-103	88	323.939	182	161
isotig_DOWN02466_430	652	upf0762 protein c6orf58 homolog	C6ORF58	-2	gi|185135469|ref|NP_001117853.1|UPF0762 protein C6orf58 homolog precursor [Oncorhynchus mykiss] >gi|82077215|sp|Q5QT17.1|CF058_ONCMY RecName: Full=UPF0762 protein C6orf58 homolog; Flags: Precursor >gi|56310256|emb|CAD58655.1| hypothetical protein [Oncorhynchus mykiss]	NP_001117853	1.16872E-100	91	306.99	171	156
isotig_DOWN00444_419	701	40s ribosomal protein s25	RS25	-2	gi|197632285|gb|ACH70866.1|ribosomal protein S25 [Salmo salar] >gi|209731502|gb|ACI66620.1| 40S ribosomal protein S25 [Salmo salar] >gi|209733686|gb|ACI67712.1| 40S ribosomal protein S25 [Salmo salar] >gi|223646358|gb|ACN09937.1| 40S ribosomal protein S25 [Salmo salar] >gi|223646830|gb|ACN10173.1| 40S ribosomal protein S25 [Salmo salar] >gi|223672205|gb|ACN12284.1| 40S ribosomal protein S25 [Salm…	ACH70866	4.46527E-50	100	170.629	87	87
isotig_DOWN00210_416	999	complement factor h precursor	CFH	-2	gi|185132505|ref|NP_001117882.1|complement factor H precursor [Oncorhynchus mykiss] >gi|86990283|emb|CAF25505.1| complement factor H precursor [Oncorhynchus mykiss]	NP_001117882	0.0	99	539.265	250	249
isotig_DOWN00144_411	544	heavy subunit	FTH1	-2	gi|185132422|ref|NP_001117129.1|ferritin, heavy subunit [Salmo salar] >gi|1706907|sp|P49946.1|FRIH_SALSA RecName: Full=Ferritin, heavy subunit; Short=Ferritin H >gi|999125|gb|AAB34575.1| ferritin heavy subunit [Salmo salar] >gi|197632421|gb|ACH70934.1| ferritin, heavy polypeptide 1-2 [Salmo salar] >gi|197632423|gb|ACH70935.1| ferritin, heavy polypeptide 1-2 [Salmo salar] >gi|209154796|gb|ACI33630…	NP_001117129	1.49671E-97	100	290.812	140	140
isotig_DOWN02114_394	1150	heat shock protein 90 beta	HSP90AB1	-2	gi|185132934|ref|NP_001117004.1|heat shock protein hsp90 beta [Salmo salar] >gi|4835864|gb|AAD30275.1|AF135117_1 heat shock protein hsp90 beta [Salmo salar]	NP_001117004	4.32383E-112	100	354.369	205	205
isotig_DOWN00764_389	550	complement component c3	C3	-2	gi|431608|gb|AAB05029.1|complement component C3 [Oncorhynchus mykiss]	AAB05029	1.28004E-68	99	236.884	122	121
isotig_DOWN00188_375	978	fibrinogen gamma chain precursor	FGG	-2	gi|336087811|emb|CBX31965.1|fibrinogen gamma chain precursor [Plecoglossus altivelis]	CBX31965	2.30394E-60	94	209.534	109	103
isotig_DOWN02160_365	860	fibrinogen beta chain precursor	FGB	-2	gi|295792346|gb|ADG29177.1|fibrinogen beta chain precursor [Epinephelus coioides]	ADG29177	1.29651E-81	87	259.996	150	131
isotig_DOWN00653_362	498	haptoglobin precursor	HP	-2	gi|47210633|emb|CAF94447.1|unnamed protein product [Tetraodon nigroviridis]	CAF94447	7.26179E-76	86	242.276	152	132
isotig_DOWN00710_349	1216	zgc:153863 protein	CES2	-2	gi|224613492|gb|ACN60325.1|Fatty acyl-CoA hydrolase precursor, medium chain [Salmo salar]	ACN60325	0.0	99	775.007	389	386
isotig_DOWN02157_349	870	complement component c8 alpha chain precursor	C8	-2	gi|185133500|ref|NP_001118096.1|complement component C8 alpha chain precursor [Oncorhynchus mykiss] >gi|81683318|emb|CAH65481.2| complement component C8 alpha chain [Oncorhynchus mykiss]	NP_001118096	3.46793E-177	99	514.227	255	254
isotig_DOWN02225_343	758	tributyltin binding protein type 1	TBT-BP1	-2	gi|326673883|ref|XP_001922616.3|PREDICTED: saxitoxin and tetrodotoxin-binding protein 2-like [Danio rerio]	XP_001922616	6.59926E-23	52	101.293	170	89
isotig_DOWN00369_342	1046	40s ribosomal protein s23	RPS23	-2	gi|311244663|ref|XP_003121525.1|PREDICTED: 40S ribosomal protein S23-like [Sus scrofa]	XP_003121525	1.54984E-37	100	141.354	69	69
isotig_DOWN00153_326	1859	cytochrome c oxidase subunit i	COX1	-2	gi|164422319|gb|ABY55257.1|RNase 2 [Oncorhynchus masou formosanus]	ABY55257	1.36065E-36	98	142.124	65	64
isotig_DOWN02112_325	1384	complement component c9	SERPINF2	-2	gi|185133255|ref|NP_001117898.1|complement component C9 precursor [Oncorhynchus mykiss] >gi|67845745|emb|CAJ01692.1| complement component C9 [Oncorhynchus mykiss]	NP_001117898	8.09312E-63	100	224.172	99	99
isotig_DOWN00230_316	953	complement component c3-3	C3	-2	gi|47218829|emb|CAG02814.1|unnamed protein product [Tetraodon nigroviridis]	CAG02814	1.34504E-29	80	121.709	81	65
isotig_DOWN00479_316	852	beta-2-glycoprotein 1 precursor	APOH	-2	gi|259155365|ref|NP_001158744.1|Beta-2-glycoprotein 1 precursor [Salmo salar] >gi|223646704|gb|ACN10110.1| Beta-2-glycoprotein 1 precursor [Salmo salar] >gi|223672555|gb|ACN12459.1| Beta-2-glycoprotein 1 precursor [Salmo salar]	NP_001158744	2.95727E-27	95	117.087	62	59
isotig_DOWN00686_315	838	cathepsin l1 precursor	CTSL1	-2	gi|1698586|gb|AAB37252.1|cathepsin L [Oncorhynchus mykiss]	AAB37252	1.17101E-105	100	316.235	148	148
isotig_DOWN00665_311	1259	antihemorragic factor chlp-b	MJLS_4818	-2	gi|348532195|ref|XP_003453592.1|PREDICTED: hypothetical protein LOC100712306 [Oreochromis niloticus]	XP_003453592	3.84833E-22	69	105.531	93	65
isotig_DOWN00712_311	723	ubiquitin carboxyl-terminal hydrolase 48	USP48	-2	gi|66267357|gb|AAH95783.1|Zgc:112364 [Danio rerio]	AAH95783	1.83697E-13	100	77.411	40	40
isotig_DOWN00606_309	909	transcription factor btf3	BTF3	-2	gi|213512288|ref|NP_001133184.1|basic transcription factor 3-1 [Salmo salar] >gi|213513700|ref|NP_001134581.1| transcription factor BTF3 [Salmo salar] >gi|197632369|gb|ACH70908.1| basic transcription factor 3-1 [Salmo salar] >gi|197632371|gb|ACH70909.1| basic transcription factor 3-2 [Salmo salar] >gi|209734444|gb|ACI68091.1| Transcription factor BTF3 [Salmo salar] >gi|221221720|gb|ACM09521.1| Tr…	NP_001133184	4.83343E-53	96	180.259	101	97
isotig_DOWN00637_305	554	hemoglobin subunit alpha-4	HBA2	-2	gi|185134024|ref|NP_001118022.1|alpha-globin I [Oncorhynchus mykiss] >gi|1644247|dbj|BAA13533.1| alpha-globin I [Oncorhynchus mykiss]	NP_001118022	6.1995E-97	100	288.115	143	143
isotig_DOWN02117_305	1093	fibrinogen alpha chain	FGA	-2	gi|348536216|ref|XP_003455593.1|PREDICTED: hypothetical protein LOC100693197 [Oreochromis niloticus]	XP_003455593	2.3464E-106	81	350.132	269	219
isotig_DOWN00851_297	588	hemoglobin subunit alpha-4	HBA2	-2	gi|209731594|gb|ACI66666.1|Hemoglobin subunit alpha-4 [Salmo salar] >gi|209732712|gb|ACI67225.1| Hemoglobin subunit alpha-4 [Salmo salar] >gi|209735832|gb|ACI68785.1| Hemoglobin subunit alpha-4 [Salmo salar] >gi|209737464|gb|ACI69601.1| Hemoglobin subunit alpha-4 [Salmo salar] >gi|209738544|gb|ACI70141.1| Hemoglobin subunit alpha-4 [Salmo salar] >gi|209738574|gb|ACI70156.1| Hemoglobin subunit alp…	ACI66666	5.0962E-94	99	281.182	143	142
isotig_DOWN00922_286	776	warm temperature acclimation-related 65 kda protein	HPX	-2	gi|1848139|emb|CAA92147.1|hemopexin-like protein [Oncorhynchus mykiss]	CAA92147	1.32729E-101	88	313.923	184	162
isotig_DOWN00602_284	1272	4-hydroxyphenylpyruvate dioxygenase	HPD	-2	gi|348537379|ref|XP_003456172.1|PREDICTED: 4-hydroxyphenylpyruvate dioxygenase-like [Oreochromis niloticus]	XP_003456172	2.83079E-70	66	115.161	95	63
isotig_DOWN00515_283	1214	ceruloplasmin	CP	-2	gi|94732872|emb|CAK04907.1|ceruloplasmin [Danio rerio]	CAK04907	2.7324E-117	91	330.102	179	163
isotig_DOWN01078_280	1136	apolipoprotein b-100-like	APOB	-2	gi|348517805|ref|XP_003446423.1|PREDICTED: apolipoprotein B-100-like [Oreochromis niloticus]	XP_003446423	4.97085E-120	74	393.275	356	265
isotig_DOWN00180_272	870	intelectin-1a precursor	ITLN1	-2	gi|213511520|ref|NP_001135002.1|Intelectin-1a precursor [Salmo salar] >gi|209737906|gb|ACI69822.1| Intelectin-1a precursor [Salmo salar]	NP_001135002	3.86041E-114	77	343.199	238	185
isotig_DOWN00772_272	563	coagulation factor ii precursor	F2	-2	gi|213487|gb|AAA49433.1|thrombin [Oncorhynchus mykiss]	AAA49433	9.12738E-93	100	281.182	130	130
isotig_DOWN00610_270	903	catalase	CAT	-2	gi|223648824|gb|ACN11170.1|Catalase [Salmo salar]	ACN11170	6.73283E-38	97	149.443	76	74
isotig_DOWN01068_263	1102	adenosylhomocysteinase b	AHCY	-2	gi|213513453|ref|NP_001133847.1|Adenosylhomocysteinase B [Salmo salar] >gi|215272373|ref|NP_001135793.1| adenosylhomocysteinase [Salmo salar] >gi|197632181|gb|ACH70814.1| S-adenosylhomocysteine hydrolase [Salmo salar] >gi|209155554|gb|ACI34009.1| Adenosylhomocysteinase B [Salmo salar] >gi|223647476|gb|ACN10496.1| Adenosylhomocysteinase B [Salmo salar]	NP_001133847	1.41671E-127	84	384.415	239	202
isotig_DOWN01567_260	796	40s ribosomal protein s23	RS23	-2	gi|213511737|ref|NP_001133209.1|ribosomal protein S23-1 [Salmo salar] >gi|118596566|dbj|BAF37942.1| Similar to ribosomal protein S23 [Oncorhynchus mykiss] >gi|197632551|gb|ACH70999.1| ribosomal protein S23-1 [Salmo salar] >gi|197632553|gb|ACH71000.1| ribosomal protein S23-2 [Salmo salar] >gi|209737486|gb|ACI69612.1| 40S ribosomal protein S23 [Salmo salar] >gi|209738004|gb|ACI69871.1| 40S ribosoma…	NP_001133209	9.69458E-21	100	94.3597	44	44
isotig_DOWN00671_255	673	fibrinogen beta chain precursor	FGB	-2	gi|295792346|gb|ADG29177.1|fibrinogen beta chain precursor [Epinephelus coioides]	ADG29177	2.50105E-83	87	261.922	149	130
isotig_DOWN00451_254	808	cytochrome p450 2j6-like	CYP2J2	-2	gi|319401943|ref|NP_001187258.1|cytochrome P450 precursor [Ictalurus punctatus] >gi|11096321|gb|AAG30296.1| cytochrome P450 [Ictalurus punctatus]	NP_001187258	5.8811E-52	84	186.422	112	95
isotig_DOWN00519_253	864	fbp32 precursor	#N/A	-2	gi|185134285|ref|NP_001118028.1|FBPL4 [Oncorhynchus mykiss] >gi|78191586|gb|ABB29988.1| FBPL4 [Oncorhynchus mykiss]	NP_001118028	1.18652E-120	99	372.474	198	197
isotig_DOWN00677_251	1022	inter-alpha-trypsin inhibitor heavy chain h3- partial	ITIH3	-2	gi|323650180|gb|ADX97176.1|inter-alpha (globulin) inhibitor h4 isoform 1 [Perca flavescens]	ADX97176	2.73269E-120	81	275.789	198	161
isotig_DOWN00701_250	861	alpha-2-macroglobulin-like protein 1-like	A2M	-2	gi|140368180|gb|ABC47740.2|alpha 2-macroglobulin 4 [Cyprinus carpio]	ABC47740	2.0381E-76	81	164.851	172	141
isotig_DOWN00287_247	883	l-xylulose reductase	DCXR	-2	gi|213513471|ref|NP_001134103.1|L-xylulose reductase [Salmo salar] >gi|209730718|gb|ACI66228.1| L-xylulose reductase [Salmo salar] >gi|223646674|gb|ACN10095.1| L-xylulose reductase [Salmo salar] >gi|223648144|gb|ACN10830.1| L-xylulose reductase [Salmo salar] >gi|223672523|gb|ACN12443.1| L-xylulose reductase [Salmo salar] >gi|303664583|gb|ADM16151.1| L-xylulose reductase [Salmo salar]	NP_001134103	3.67086E-36	95	139.428	74	71
isotig_DOWN01112_245	797	pancreatic secretory trypsin inhibitor	SPINK5	-2	gi|226443244|ref|NP_001140094.1|Pancreatic secretory trypsin inhibitor precursor [Salmo salar] >gi|221221946|gb|ACM09634.1| Pancreatic secretory trypsin inhibitor [Salmo salar]	NP_001140094	3.34871E-18	89	85.5001	46	41
isotig_DOWN02862_245	584	40s ribosomal protein s2	RPS2	-2	gi|323650238|gb|ADX97205.1|40S ribosomal protein s2 [Perca flavescens]	ADX97205	4.98587E-100	100	299.671	149	149
isotig_DOWN00872_244	612	plasminogen precursor	PLG	-2	gi|185135936|ref|NP_001117863.1|plasminogen precursor [Oncorhynchus mykiss] >gi|60416860|emb|CAD69012.1| plasminogen [Oncorhynchus mykiss]	NP_001117863	5.76115E-65	99	223.787	120	119
isotig_DOWN01150_242	702	60s ribosomal protein l8	RPL8	-2	gi|209735410|gb|ACI68574.1|60S ribosomal protein L8 [Salmo salar] >gi|209738634|gb|ACI70186.1| 60S ribosomal protein L8 [Salmo salar]	ACI68574	1.00196E-123	100	360.918	189	189
isotig_DOWN00920_238	864	pentraxin precursor	PTX3	-2	gi|185134285|ref|NP_001118028.1|FBPL4 [Oncorhynchus mykiss] >gi|78191586|gb|ABB29988.1| FBPL4 [Oncorhynchus mykiss]	NP_001118028	3.81189E-179	100	522.702	254	254
isotig_DOWN01074_235	944	ribosomal protein l8	RPL8	-2	gi|308324393|gb|ADO29331.1|60S ribosomal protein l8 [Ictalurus punctatus]	ADO29331	9.38795E-111	90	226.483	141	127
isotig_DOWN00842_227	779	phenylalanine hydroxylase	PAH	-2	gi|348521192|ref|XP_003448110.1|PREDICTED: phenylalanine-4-hydroxylase [Oreochromis niloticus]	XP_003448110	5.19994E-8	91	61.2326	36	33
isotig_DOWN00025_220	1043	60s ribosomal protein l31	RPL31	-2	gi|11870062|gb|AAG40610.1|complement component C3-4 [Oncorhynchus mykiss]	AAG40610	1.8924E-46	95	179.874	96	92
isotig_DOWN00411_220	1424	sb:cb283 protein	AAEL_AAEL002978	-2	gi|348527276|ref|XP_003451145.1|PREDICTED: putative aminopeptidase W07G4.4-like [Oreochromis niloticus]	XP_003451145	3.49378E-135	95	411.379	239	228
isotig_DOWN03615_220	496	protein z-dependent protease inhibitor-like	SERPINA10	-2	gi|348531315|ref|XP_003453155.1|PREDICTED: protein Z-dependent protease inhibitor-like [Oreochromis niloticus]	XP_003453155	6.28902E-66	85	216.853	149	127
isotig_DOWN02909_219	576	si:ch1073- precursor	#N/A	-2	gi|328677155|gb|AEB31300.1|hypothetical protein [Epinephelus bruneus]	AEB31300	1.61336E-23	67	89.7373	65	44
isotig_DOWN01212_213	633	differentially regulated trout protein 1 precursor	#N/A	-2	gi|185132333|ref|NP_001118073.1|differentially regulated trout protein 1 precursor [Oncorhynchus mykiss] >gi|11095803|gb|AAG30030.1|AF281355_1 differentially regulated trout protein 1 [Oncorhynchus mykiss]	NP_001118073	1.17224E-55	100	182.185	88	88
isotig_DOWN02836_200	591	vertebrate mid1 interacting-like protein	MID1IP1	-2	gi|348525380|ref|XP_003450200.1|PREDICTED: mid1-interacting protein 1-B-like [Oreochromis niloticus]	XP_003450200	7.70479E-10	58	62.3882	70	41
isotig_DOWN01289_198	911	complement factor b precursor	CFB	-2	gi|3982895|gb|AAC83698.1|complement factor Bf-2 [Oncorhynchus mykiss gairdneri]	AAC83698	1.44542E-76	100	258.455	122	122
isotig_DOWN01172_191	769	complement component c8 alpha chain precursor	C8	-2	gi|185133500|ref|NP_001118096.1|complement component C8 alpha chain precursor [Oncorhynchus mykiss] >gi|81683318|emb|CAH65481.2| complement component C8 alpha chain [Oncorhynchus mykiss]	NP_001118096	9.79877E-24	100	108.612	68	68
isotig_DOWN02304_191	704	cytochrome p450 2k1-like	CYP2F1	-2	gi|326205593|dbj|BAJ83936.1|cytochrome P450 2AC1 [Phalacrocorax carbo]	BAJ83936	3.43553E-88	83	280.026	198	165
isotig_DOWN02172_189	822	serpin peptidase clade a (alpha-1 antitrypsin) member 7	SERPINA1	-2	gi|336478349|emb|CCA65526.1|alpha-1-antitrypsin-like [Plecoglossus altivelis]	CCA65526	1.01621E-72	76	240.35	209	160
isotig_DOWN02938_187	573	uncoupling protein 4	UCP1	-2	gi|166157878|ref|NP_001107354.1|uncoupling protein 1 (mitochondrial, proton carrier) [Xenopus (Silurana) tropicalis] >gi|163915398|gb|AAI57202.1| LOC100135179 protein [Xenopus (Silurana) tropicalis] >gi|171847330|gb|AAI61773.1| hypothetical protein LOC100135179 [Xenopus (Silurana) tropicalis] >gi|213624407|gb|AAI71056.1| hypothetical protein LOC100135179 [Xenopus (Silurana) tropicalis] >gi|213625…	NP_001107354	2.42553E-34	95	132.88	67	64
isotig_DOWN00262_185	987	c1 inhibitor	TNIP1	-2	gi|348516902|ref|XP_003445976.1|PREDICTED: TNFAIP3-interacting protein 1-like [Oreochromis niloticus]	XP_003445976	1.29872E-36	79	147.517	122	97
isotig_DOWN02161_185	856	insulin-like growth factor binding acid labile subunit	IGFALS	-2	gi|326666164|ref|XP_003198203.1|PREDICTED: si:ch211-66h3.1 [Danio rerio]	XP_003198203	3.27646E-78	89	259.225	185	166
isotig_DOWN02457_185	658	histidine triad nucleotide-binding protein 1	HINT1	-2	gi|213511054|ref|NP_001134628.1|histidine triad nucleotide-binding protein 1 [Salmo salar] >gi|209734788|gb|ACI68263.1| Histidine triad nucleotide-binding protein 1 [Salmo salar]	NP_001134628	5.77482E-20	100	90.8929	42	42
isotig_DOWN00130_184	769	eggshell protein	CFH	-2	gi|185132505|ref|NP_001117882.1|complement factor H precursor [Oncorhynchus mykiss] >gi|86990283|emb|CAF25505.1| complement factor H precursor [Oncorhynchus mykiss]	NP_001117882	6.12487E-44	95	150.599	71	68
isotig_DOWN01122_184	698	apolipoprotein b	APOB	-2	gi|226731853|gb|ACO82023.1|apolipoprotein B [Perca flavescens]	ACO82023	2.80349E-31	74	128.257	163	121
isotig_DOWN00511_182	1076	c1 inhibitor	SERPING1	-2	gi|185135433|ref|NP_001117851.1|C1 inhibitor [Oncorhynchus mykiss] >gi|40217254|emb|CAD58653.1| C1 inhibitor [Oncorhynchus mykiss]	NP_001117851	4.22767E-152	96	452.981	256	248
isotig_DOWN02111_182	1408	complement factor b precursor	CFB	-2	gi|185132132|ref|NP_001118067.1|complement factor B [Oncorhynchus mykiss] >gi|3982897|gb|AAC83699.1| complement factor Bf-1 [Oncorhynchus mykiss gairdneri]	NP_001118067	0.0	99	749.199	369	366
isotig_DOWN01136_179	805	apolipoprotein a-i precursor	APOA1	-2	gi|185132771|ref|NP_001117719.1|apolipoprotein A-I-1 precursor [Oncorhynchus mykiss] >gi|6686384|sp|O57523.1|APA11_ONCMY RecName: Full=Apolipoprotein A-I-1; Short=Apo-AI-1; Short=ApoA-I-1; AltName: Full=Apolipoprotein A1-1; Flags: Precursor >gi|2791881|gb|AAB96972.1| apolipoprotein A-I-1 [Oncorhynchus mykiss]	NP_001117719	3.81809E-25	98	109.383	76	75
isotig_DOWN01182_178	707	complement c1r subcomponent-like	C1RL	-2	gi|9454347|gb|AAF87767.1|haptoglobin [Oncorhynchus mykiss]	AAF87767	4.12577E-44	100	154.066	74	74
isotig_DOWN02137_176	941	c-type lectin domain family 10 member a-like	CLEC10A	-2	gi|348517015|ref|XP_003446031.1|PREDICTED: C-type lectin domain family 10 member A-like [Oreochromis niloticus]	XP_003446031	1.21314E-14	57	80.1073	191	109
isotig_DOWN00381_175	1416	serine (or cysteine) proteinase clade c member 1	FN1	-2	gi|185136278|ref|NP_001117104.1|antithrombin protein precursor [Salmo salar] >gi|6686808|emb|CAB64714.1| antithrombin [Salmo salar]	NP_001117104	3.09734E-83	95	274.633	146	140
isotig_DOWN01148_175	848	precerebellin-like protein precursor	CBLN1	-2	gi|185133875|ref|NP_001117737.1|precerebellin-like protein precursor [Oncorhynchus mykiss] >gi|38000006|gb|AAF04305.2|AF192969_1 precerebellin-like protein [Oncorhynchus mykiss]	NP_001117737	4.36229E-113	99	334.724	182	181
isotig_DOWN02193_175	787	novel protein vertebrate complement component 3	C3	-2	gi|47214097|emb|CAF95354.1|unnamed protein product [Tetraodon nigroviridis]	CAF95354	5.42606E-86	83	290.426	197	165
isotig_DOWN02478_174	652	retinol dehydrogenase 3	RDH7	-2	gi|209734116|gb|ACI67927.1|Retinol dehydrogenase 3 [Salmo salar]	ACI67927	2.96889E-124	99	365.54	180	179
isotig_DOWN01100_173	829	tc1-like transporase	CRE_24561	-2	gi|221124107|ref|XP_002161911.1|PREDICTED: similar to predicted protein [Hydra magnipapillata]	XP_002161911	8.12296E-26	52	116.701	203	106
isotig_DOWN02134_173	955	bccip homolog	BCCIP	-2	gi|213513752|ref|NP_001133788.1|protein BCCIP homolog [Salmo salar] >gi|209155338|gb|ACI33901.1| BCCIP homolog [Salmo salar]	NP_001133788	7.16021E-164	98	471.085	285	280
isotig_DOWN00277_169	1578	serpin peptidase clade a (alpha-1 antitrypsin) member 7	SERPINA1	-2	gi|336478349|emb|CCA65526.1|alpha-1-antitrypsin-like [Plecoglossus altivelis]	CCA65526	1.18561E-134	79	409.453	355	283
isotig_DOWN02133_169	956	mast cell carboxypeptidase a-like	CPA3	-2	gi|327266904|ref|XP_003218243.1|PREDICTED: mast cell carboxypeptidase A-like [Anolis carolinensis]	XP_003218243	1.06791E-12	61	52.7582	57	35
isotig_DOWN01098_167	761	protein z-dependent protease inhibitor-like	SERPINA3	-2	gi|348531315|ref|XP_003453155.1|PREDICTED: protein Z-dependent protease inhibitor-like [Oreochromis niloticus]	XP_003453155	1.70855E-46	56	169.474	250	141
isotig_DOWN00220_166	544	t-complex polypeptide 1	TCP1	-2	gi|223648282|gb|ACN10899.1|T-complex protein 1 subunit alpha [Salmo salar]	ACN10899	2.79646E-24	100	107.457	52	52
isotig_DOWN00434_162	753	60s ribosomal protein l35	ALDOB	-2	gi|209733242|gb|ACI67490.1|60S ribosomal protein L35 [Salmo salar] >gi|225715456|gb|ACO13574.1| 60S ribosomal protein L35 [Esox lucius]	ACI67490	5.41072E-40	94	144.436	77	73
isotig_DOWN00815_162	1157	60s ribosomal protein l14	RPL14	-2	gi|223646602|gb|ACN10059.1|60S ribosomal protein L14 [Salmo salar] >gi|223647222|gb|ACN10369.1| 60S ribosomal protein L14 [Salmo salar] >gi|223672449|gb|ACN12406.1| 60S ribosomal protein L14 [Salmo salar] >gi|223673097|gb|ACN12730.1| 60S ribosomal protein L14 [Salmo salar]	ACN10059	2.81943E-90	100	278.87	138	138
isotig_DOWN01292_162	650	plasminogen precursor	PLG	-2	gi|157278425|ref|NP_001098315.1|plasminogen precursor [Oryzias latipes] >gi|63002600|dbj|BAD97814.1| plasminogen [Oryzias latipes]	NP_001098315	6.1815E-52	56	187.578	218	124
isotig_DOWN01541_161	1206	apolipoprotein b	RPS3	-2	gi|854620|emb|CAA57449.1|apolipoprotein B [Salmo salar]	CAA57449	1.32073E-69	86	246.128	167	144
isotig_DOWN02739_160	603	c1 inhibitor	SERPING1	-2	gi|185135433|ref|NP_001117851.1|C1 inhibitor [Oncorhynchus mykiss] >gi|40217254|emb|CAD58653.1| C1 inhibitor [Oncorhynchus mykiss]	NP_001117851	4.51045E-121	95	366.696	201	192
isotig_DOWN00318_159	1283	eukaryotic translation initiation factor 3 subunit d-like	EIF3D	-2	gi|348510046|ref|XP_003442557.1|PREDICTED: eukaryotic translation initiation factor 3 subunit D-like [Oreochromis niloticus]	XP_003442557	7.64388E-100	99	319.316	158	157
isotig_DOWN01160_159	737	cd209 antigen-like	UBR4	-2	gi|348531361|ref|XP_003453178.1|PREDICTED: hypothetical protein LOC100706769 [Oreochromis niloticus]	XP_003453178	1.24704E-31	68	129.413	190	130
isotig_DOWN02147_157	900	fibronectin 1b	FN1	-2	gi|224613330|gb|ACN60244.1|Fibronectin [Salmo salar]	ACN60244	1.25711E-40	100	157.918	71	71
isotig_DOWN00878_156	656	pyruvate kinase	PKLR	-2	gi|194580105|gb|ACF75922.1|pyruvate kinase [Salmo marmoratus]	ACF75922	8.65117E-66	100	209.149	100	100
isotig_DOWN00692_154	673	phenylalanine hydroxylase	PAH	-2	gi|11095779|gb|AAG30018.1|AF281343_1putative collagen alpha 1 [Oncorhynchus mykiss]	AAG30018	2.26759E-53	98	177.178	88	87
isotig_DOWN02124_154	994	elongation factor 1- oocyte form	EEF1A1	-2	gi|228069298|gb|ACP56687.1|elongation factor EF1 alpha [Oncorhynchus tshawytscha]	ACP56687	7.64115E-132	100	394.815	198	198
isotig_DOWN00938_153	1154	hydroxypyruvate isomerase	HYI	-2	gi|213512751|ref|NP_001134497.1|hydroxypyruvate isomerase [Salmo salar] >gi|209733774|gb|ACI67756.1| hydroxypyruvate isomerase [Salmo salar]	NP_001134497	5.10226E-107	99	326.25	159	158
isotig_DOWN01092_152	904	ribosomal protein s9	RPS9	-2	gi|348526444|ref|XP_003450729.1|PREDICTED: 40S ribosomal protein S9-like [Oreochromis niloticus] >gi|229367454|gb|ACQ58707.1| 40S ribosomal protein S9 [Anoplopoma fimbria]	XP_003450729	7.07345E-66	98	147.132	73	72
isotig_DOWN00360_151	612	inter-alpha-trypsin inhibitor heavy chain h3	ITIH3	-2	gi|317419026|emb|CBN81064.1|Inter-alpha-trypsin inhibitor heavy chain H3 [Dicentrarchus labrax]	CBN81064	1.31928E-38	84	112.849	76	64
isotig_DOWN02580_149	633	guanine nucleotide-binding protein subunit beta-2-like 1	GNB2L1	-2	gi|85720025|gb|ABC75581.1|guanine nucleotide binding protein beta 2 [Ictalurus punctatus]	ABC75581	1.95455E-96	97	291.582	149	146
isotig_DOWN00394_148	828	40s ribosomal protein s8	RPS8	-2	gi|259155365|ref|NP_001158744.1|Beta-2-glycoprotein 1 precursor [Salmo salar] >gi|223646704|gb|ACN10110.1| Beta-2-glycoprotein 1 precursor [Salmo salar] >gi|223672555|gb|ACN12459.1| Beta-2-glycoprotein 1 precursor [Salmo salar]	NP_001158744	7.1839E-62	88	209.149	108	96
isotig_DOWN01128_148	814	complement c3-like	C3	-2	gi|189441867|gb|AAI67717.1|Unknown (protein for IMAGE:7686312) [Xenopus (Silurana) tropicalis] >gi|189442529|gb|AAI67716.1| LOC100170611 protein [Xenopus (Silurana) tropicalis]	AAI67717	8.94392E-39	57	154.836	245	140
isotig_DOWN02175_147	820	invariant chain-like protein 14-1	CD74	-2	gi|185134028|ref|NP_001117913.1|invariant chain-like protein 14-1 [Oncorhynchus mykiss] >gi|22651463|gb|AAL58575.1| invariant chain-like protein 14-1 [Oncorhynchus mykiss]	NP_001117913	1.4907E-140	100	404.831	201	201
isotig_DOWN02295_147	706	26s protease regulatory subunit s10b	PSMC6	-2	gi|146331954|gb|ABQ22483.1|26S protease regulatory subunit S10B-like protein [Callithrix jacchus]	ABQ22483	1.87711E-13	94	72.7886	36	34
isotig_DOWN00714_146	649	prothrombin precursor	F2	-2	gi|213487|gb|AAA49433.1|thrombin [Oncorhynchus mykiss]	AAA49433	1.22526E-123	98	360.918	170	168
isotig_DOWN02278_146	714	serine--pyruvate mitochondrial precursor	AGXT	-2	gi|229366256|gb|ACQ58108.1|Serine--pyruvate aminotransferase [Anoplopoma fimbria]	ACQ58108	3.17941E-113	88	334.339	198	176
isotig_DOWN01114_145	830	hemoglobin subunit alpha	HBA1	-2	gi|185134045|ref|NP_001118023.1|hemoglobin subunit alpha [Oncorhynchus mykiss] >gi|1644249|dbj|BAA13534.1| alpha-globin IV [Oncorhynchus mykiss] >gi|225703448|gb|ACO07570.1| Hemoglobin subunit alpha-1 [Oncorhynchus mykiss]	NP_001118023	3.91781E-95	100	287.345	143	143
isotig_DOWN01356_145	524	ecto-nox disulfide-thiol exchanger 1-like	ENOX1	-2	gi|348515569|ref|XP_003445312.1|PREDICTED: ecto-NOX disulfide-thiol exchanger 1-like [Oreochromis niloticus]	XP_003445312	2.95557E-9	68	63.929	50	34
isotig_DOWN01635_144	486	alpha-2-macroglobulin-like protein 1-like	A2M	-2	gi|336087815|emb|CBX33181.1|alpha-2-macroglobulin [Plecoglossus altivelis]	CBX33181	4.88522E-56	87	195.282	131	115
isotig_DOWN00354_143	1148	40s ribosomal protein s10	RS10	-2	gi|209734368|gb|ACI68053.1|40S ribosomal protein S10 [Salmo salar]	ACI68053	2.57515E-21	97	97.8265	46	45
isotig_DOWN02245_143	741	hemoglobin subunit alpha	HBA1	-2	gi|223646832|gb|ACN10174.1|Hemoglobin subunit alpha [Salmo salar] >gi|223672691|gb|ACN12527.1| Hemoglobin subunit alpha [Salmo salar]	ACN10174	3.70548E-92	97	281.952	148	144
isotig_DOWN00680_142	1070	alpha-2-macroglobulin-like protein 1-like	A2M	-2	gi|6009731|dbj|BAA85040.1|alpha-2-macroglobulin-3 [Cyprinus carpio]	BAA85040	7.12053E-136	87	416.772	261	229
isotig_DOWN01036_140	750	coagulation factor ii precursor	F2	-2	gi|185135584|ref|NP_001117856.1|coagulation factor II precursor [Oncorhynchus mykiss] >gi|56713233|emb|CAD59688.1| prothrombin [Oncorhynchus mykiss]	NP_001117856	5.07286E-169	97	491.886	248	241
isotig_DOWN01561_140	749	fumarate mitochondrial-like	FH	-2	gi|348504674|ref|XP_003439886.1|PREDICTED: fumarate hydratase, mitochondrial-like [Oreochromis niloticus]	XP_003439886	4.92846E-118	98	356.295	189	187
isotig_DOWN01012_139	582	prothymosin alpha	PTMA	-2	gi|221221610|gb|ACM09466.1|Prothymosin alpha [Salmo salar]	ACM09466	8.0365E-23	100	97.4413	111	111
isotig_DOWN02637_139	621	complement c5	C5	-2	gi|326668227|ref|XP_001919226.3|PREDICTED: complement C5 [Danio rerio]	XP_001919226	6.10855E-19	70	94.3597	89	63
isotig_DOWN02666_139	614	proc protein	F7	-2	gi|47211466|emb|CAF89899.1|unnamed protein product [Tetraodon nigroviridis]	CAF89899	5.35271E-43	87	161.77	124	108
isotig_DOWN03632_139	498	15-hydroxyprostaglandin dehydrogenase	HPGD	-2	gi|213514912|ref|NP_001135022.1|hydroxyprostaglandin dehydrogenase 15-(NAD) [Salmo salar] >gi|209738072|gb|ACI69905.1| 15-hydroxyprostaglandin dehydrogenase [Salmo salar] >gi|223647152|gb|ACN10334.1| 15-hydroxyprostaglandin dehydrogenase [Salmo salar] >gi|223673025|gb|ACN12694.1| 15-hydroxyprostaglandin dehydrogenase [Salmo salar]	NP_001135022	3.61258E-69	97	221.09	118	115
isotig_DOWN02213_138	759	26s protease regulatory subunit 6a	PSMC3	-2	gi|344247844|gb|EGW03948.1|26S protease regulatory subunit 6A [Cricetulus griseus]	EGW03948	2.12829E-167	97	474.552	247	241
isotig_DOWN02835_138	588	protein rer1	RER1	-2	gi|213511118|ref|NP_001133692.1|protein RER1 [Salmo salar] >gi|209154954|gb|ACI33709.1| RER1 [Salmo salar] >gi|221220360|gb|ACM08841.1| RER1 [Salmo salar]	NP_001133692	4.14732E-21	100	95.1301	43	43
isotig_DOWN01090_137	862	cleavage stimulation 3 pre- subunit 50kda	CSTF1	-2	gi|86560266|gb|ABD04425.1|cleavage stimulation factor 3' pre-RNA subunit 1 [Sus scrofa]	ABD04425	4.72506E-39	100	143.28	70	70
isotig_DOWN01281_137	584	nadh dehydrogenase subunit 1	ND1	-2	gi|82492287|gb|ABB78025.1|NADH dehydrogenase subunit 1 [Oncorhynchus mykiss]	ABB78025	9.58975E-102	97	307.375	194	190
isotig_DOWN01126_135	817	translocator protein	TSPO	-2	gi|225703258|gb|ACO07475.1|Peripheral-type benzodiazepine receptor [Oncorhynchus mykiss]	ACO07475	2.71147E-23	100	102.064	44	44
isotig_DOWN02696_135	609	guanine nucleotide-binding protein subunit alpha-12	GNA12	-2	gi|61651772|ref|NP_001013295.1|guanine nucleotide-binding protein subunit alpha-12 [Danio rerio] >gi|38607480|gb|AAR25616.1| G-protein alpha 12 [Danio rerio] >gi|124481870|gb|AAI33072.1| Guanine nucleotide binding protein (G protein) alpha 12 [Danio rerio]	NP_001013295	1.34466E-121	93	360.533	202	189
isotig_DOWN01094_134	1083	glucose-6-phosphatase-like isoform 1	G6PC	-2	gi|225707522|gb|ACO09607.1|Glucose-6-phosphatase [Osmerus mordax]	ACO09607	1.05979E-65	81	222.246	137	111
isotig_DOWN02271_133	717	40s ribosomal protein s13	RPS13	-2	gi|213511202|ref|NP_001133064.1|40S ribosomal protein S13 [Salmo salar] >gi|197631793|gb|ACH70620.1| ribosomal protein S13 [Salmo salar] >gi|223646604|gb|ACN10060.1| 40S ribosomal protein S13 [Salmo salar] >gi|223672451|gb|ACN12407.1| 40S ribosomal protein S13 [Salmo salar]	NP_001133064	2.66221E-100	100	299.286	151	151
isotig_DOWN00622_132	512	40s ribosomal protein s13	RPS13	-2	gi|238231459|ref|NP_001154143.1|40S ribosomal protein S13 [Oncorhynchus mykiss] >gi|225704366|gb|ACO08029.1| 40S ribosomal protein S13 [Oncorhynchus mykiss]	NP_001154143	2.51466E-94	98	281.182	142	140
isotig_DOWN00649_132	618	fatty acid binding protein liver basic	FABP1	-2	gi|169673668|gb|ACA64700.1|liver-basic fatty acid binding protein a [Cyprinus carpio]	ACA64700	2.26327E-71	93	223.402	126	118
isotig_DOWN02394_132	671	riken cdna 2210411k11 gene	2210411K11RIK	-2	gi|125831005|ref|XP_001341465.1|PREDICTED: hypothetical protein LOC100007028 [Danio rerio]	XP_001341465	2.1259E-56	74	186.808	158	118
isotig_DOWN02575_132	632	complement factor bf-2	CFB	-2	gi|3982895|gb|AAC83698.1|complement factor Bf-2 [Oncorhynchus mykiss gairdneri]	AAC83698	9.35315E-139	99	416.772	210	209
isotig_DOWN02447_131	657	solute carrier family 23 member 1	SLC23A1	-2	gi|291045232|ref|NP_001166970.1|solute carrier family 23 member 1 [Danio rerio]	NP_001166970	1.2868E-92	91	294.278	173	158
isotig_DOWN00538_130	1172	tc1-like transporase	POPTRDRAFT_79431	-2	gi|118596560|dbj|BAF37936.1|Tc1-like transporase [Oncorhynchus mykiss]	BAF37936	3.5978E-121	89	365.54	212	189
isotig_DOWN00695_130	715	eukaryotic translation initiation factor 1b	EIF1B	-2	gi|259089255|ref|NP_001158665.1|eukaryotic translation initiation factor 1B [Oncorhynchus mykiss] >gi|209732072|gb|ACI66905.1| Eukaryotic translation initiation factor 1b [Salmo salar] >gi|209734994|gb|ACI68366.1| Eukaryotic translation initiation factor 1b [Salmo salar] >gi|209738218|gb|ACI69978.1| Eukaryotic translation initiation factor 1b [Salmo salar] >gi|221220006|gb|ACM08664.1| Eukaryotic …	NP_001158665	8.90294E-63	100	202.216	113	113
isotig_DOWN02488_129	645	nadh-ubiquinone oxidoreductase 75 kda mitochondrial	NDUFS1	-2	gi|56090150|ref|NP_001007766.1|NADH-ubiquinone oxidoreductase 75 kDa subunit, mitochondrial [Danio rerio] >gi|55716039|gb|AAH85651.1| NADH dehydrogenase (ubiquinone) Fe-S protein 1 [Danio rerio]	NP_001007766	2.37223E-116	91	358.607	214	195
isotig_DOWN03800_129	478	ubiquitin a-52 residue ribosomal protein fusion product 1	UBA52	-2	gi|113431898|emb|CAJ90900.1|ubiquitin/ribosomal fusion protein homologue [Salmo salar]	CAJ90900	3.37726E-57	91	185.652	108	99
isotig_DOWN02239_128	748	2-oxo-4-hydroxy-4-carboxy-5-ureidoimidazoline decarboxylase	PRHOXNB	-2	gi|340051440|emb|CBV36764.1|2-oxo-4-hydroxy-4-carboxy-5-ureidoimidazoline decarboxylase [Plecoglossus altivelis]	CBV36764	5.33009E-51	86	174.481	128	111
isotig_DOWN02246_126	740	novel protein vertebrate gliacolin	C1QL4	-2	gi|47218829|emb|CAG02814.1|unnamed protein product [Tetraodon nigroviridis]	CAG02814	2.31825E-35	71	135.191	109	78
isotig_DOWN01269_125	573	component of oligomeric golgi complex 6	COG6	-2	gi|47221086|emb|CAG12780.1|unnamed protein product [Tetraodon nigroviridis]	CAG12780	1.54089E-26	100	113.62	57	57
isotig_DOWN01180_124	700	selenium-binding protein 1	SELENBP1	-2	gi|213513151|ref|NP_001133645.1|Selenium-binding protein 1 [Salmo salar] >gi|209154792|gb|ACI33628.1| Selenium-binding protein 1 [Salmo salar]	NP_001133645	6.14088E-74	97	212.231	103	100
isotig_DOWN01224_124	770	signal peptidase complex catalytic subunit sec11a	SEC11A	-2	gi|149057346|gb|EDM08669.1|rCG24868, isoform CRA_c [Rattus norvegicus]	EDM08669	1.46616E-56	100	187.193	95	95
isotig_DOWN00845_123	841	si:ch73- protein	AHSG	-2	gi|115528194|gb|AAI24813.1|Si:ch73-252g14.4 protein [Danio rerio] >gi|134025261|gb|AAI34838.1| Si:ch73-252g14.4 protein [Danio rerio]	AAI24813	2.78919E-38	61	147.517	172	105
isotig_DOWN02149_123	897	peroxiredoxin-4 precursor	PRDX4	-2	gi|209733330|gb|ACI67534.1|Peroxiredoxin-4 [Salmo salar]	ACI67534	0.0	98	510.375	252	248
isotig_DOWN02578_123	630	coagulation factor v	F5	-2	gi|348524256|ref|XP_003449639.1|PREDICTED: coagulation factor V [Oreochromis niloticus]	XP_003449639	2.43512E-15	65	83.5741	91	60
isotig_DOWN00429_121	1397	rhamnose-binding lectin precursor	STL1	-2	gi|224487706|sp|P86177.1|CSL1_ONCKERecName: Full=L-rhamnose-binding lectin CSL1	P86177	1.02663E-73	100	244.202	113	113
isotig_DOWN01140_121	662	Ubiquitin [Salmo salar]	Ubiquitin	-2	gi|209736470|gb|ACI69104.1|Ubiquitin [Salmo salar]	ACI69104	2.97637E-5	76	49.2914	42	32
isotig_DOWN02429_121	663	cathepsin f precursor	CTSF	-2	gi|213513816|ref|NP_001133678.1|Cathepsin F precursor [Salmo salar] >gi|209154908|gb|ACI33686.1| Cathepsin F precursor [Salmo salar]	NP_001133678	3.8094E-148	99	432.18	204	202
isotig_DOWN00707_120	719	fibrinogen beta chain precursor	FGB	-2	gi|222087999|gb|ACM41862.1|fibrinogen beta chain precursor [Epinephelus coioides]	ACM41862	6.53934E-55	92	183.341	94	87
isotig_DOWN02139_120	931	inter-alpha-trypsin inhibitor heavy chain h3-like	ITIH3	-2	gi|68448495|ref|NP_001020335.1|inter-alpha (globulin) inhibitor H4 precursor [Danio rerio] >gi|67677852|gb|AAH96879.1| Zgc:112265 [Danio rerio]	NP_001020335	1.11573E-41	62	163.31	204	128
isotig_DOWN02689_119	612	elongation factor 2	EEF2	-2	gi|224587456|gb|ACN58670.1|Elongation factor 2 [Salmo salar]	ACN58670	6.82573E-126	100	378.637	187	187
isotig_DOWN03308_119	529	alpha tubulin	TUBA8	-2	gi|209147791|gb|ACI32906.1|Tubulin alpha chain [Salmo salar]	ACI32906	4.95721E-108	100	327.02	175	175
isotig_DOWN00567_118	941	60s ribosomal protein l35a	RPL35	-2	gi|223646386|gb|ACN09951.1|60S ribosomal protein L35a [Salmo salar] >gi|223646560|gb|ACN10038.1| 60S ribosomal protein L35a [Salmo salar] >gi|223647030|gb|ACN10273.1| 60S ribosomal protein L35a [Salmo salar] >gi|223672233|gb|ACN12298.1| 60S ribosomal protein L35a [Salmo salar] >gi|223672407|gb|ACN12385.1| 60S ribosomal protein L35a [Salmo salar] >gi|223672895|gb|ACN12629.1| 60S ribosomal protein …	ACN09951	2.52847E-44	92	157.147	84	78
isotig_DOWN01076_118	934	complement factor properdin	PFC	-2	gi|77539151|emb|CAJ34423.1|properdin P factor complement 1 precursor [Oncorhynchus mykiss]	CAJ34423	2.94794E-166	88	330.872	187	166
isotig_DOWN01220_118	717	60s ribosomal protein l7a	RPL7A	-2	gi|198285627|gb|ACH85352.1|ribosomal protein L7a [Salmo salar]	ACH85352	1.15103E-100	99	304.294	165	164
isotig_DOWN02555_118	635	vtnb protein	VTN1	-2	gi|47212386|emb|CAF94136.1|unnamed protein product [Tetraodon nigroviridis]	CAF94136	7.51746E-19	51	92.8189	168	87
isotig_DOWN00400_117	725	cytochrome p450 2m1	CYP2C8	-2	gi|5921955|sp|Q92088.1|CP2M1_ONCMYRecName: Full=Cytochrome P450 2M1; AltName: Full=CYPIIM1; AltName: Full=LMC1; AltName: Full=Lauric acid omega-6-hydroxylase >gi|687588|gb|AAA62499.1| cytochrome P-450 [Oncorhynchus mykiss]	Q92088	5.49358E-14	97	78.9518	38	37
isotig_DOWN02681_115	612	60s ribosomal protein l32	RPL32	-2	gi|238231843|ref|NP_001154108.1|60S ribosomal protein L32 [Oncorhynchus mykiss] >gi|163658463|gb|ABY28371.1| ribosomal protein L32 [Oncorhynchus masou formosanus] >gi|225704086|gb|ACO07889.1| 60S ribosomal protein L32 [Oncorhynchus mykiss]	NP_001154108	6.89207E-77	100	237.654	135	135
isotig_DOWN02793_115	596	60s ribosomal protein l31	RPL31	-2	gi|225705824|gb|ACO08758.1|60S ribosomal protein L31 [Oncorhynchus mykiss]	ACO08758	5.84877E-53	100	176.022	101	101
isotig_DOWN02182_114	815	catalase	CAT	-2	gi|223648824|gb|ACN11170.1|Catalase [Salmo salar]	ACN11170	1.15204E-128	99	358.607	167	166
isotig_DOWN02348_114	683	cathepsin l	CTSL1	-2	gi|185135439|ref|NP_001117777.1|procathepsin L precursor [Oncorhynchus mykiss] >gi|14582899|gb|AAK69706.1|AF358668_1 procathepsin L [Oncorhynchus mykiss]	NP_001117777	5.14407E-130	100	381.333	173	173
isotig_DOWN04704_114	374	inter-alpha-trypsin inhibitor heavy chain h3-like	ITIH3	-2	gi|317419026|emb|CBN81064.1|Inter-alpha-trypsin inhibitor heavy chain H3 [Dicentrarchus labrax]	CBN81064	1.09174E-47	88	145.206	90	80
isotig_DOWN00552_113	832	adp atp translocase 2	LOC100510709	-2	gi|209732444|gb|ACI67091.1|ADP/ATP translocase 2 [Salmo salar] >gi|303658095|gb|ADM15907.1| ADP/ATP translocase 2 [Salmo salar]	ACI67091	2.01235E-80	100	255.373	126	126
isotig_DOWN00803_113	1046	apolipoprotein e	APOA2	-2	gi|238814310|ref|NP_001154920.1|apolipoprotein A-II precursor [Oncorhynchus mykiss] >gi|229890014|dbj|BAH58380.1| apolipoprotein A-II [Oncorhynchus mykiss]	NP_001154920	4.54957E-12	97	71.2478	34	33
isotig_DOWN00836_113	685	serine--pyruvate mitochondrial precursor	AGXT	-2	gi|209155010|gb|ACI33737.1|Serine--pyruvate aminotransferase, mitochondrial precursor [Salmo salar] >gi|209738520|gb|ACI70129.1| Serine--pyruvate aminotransferase, mitochondrial precursor [Salmo salar]	ACI33737	4.57448E-97	98	300.442	152	150
isotig_DOWN02136_113	938	apolipoprotein b-100-like	APOB	-2	gi|326675669|ref|XP_694827.4|PREDICTED: apolipoprotein B-100 [Danio rerio]	XP_694827	3.28962E-61	61	222.246	295	181
isotig_DOWN02437_113	660	f10 protein	F10	-2	gi|47214445|emb|CAF95780.1|unnamed protein product [Tetraodon nigroviridis]	CAF95780	1.7151E-44	60	163.696	171	104
isotig_DOWN01304_112	552	60s ribosomal protein l40	UBA52	-2	gi|85719967|gb|ABC75552.1|ubiquitin and ribosomal protein S27a precursor [Ictalurus punctatus]	ABC75552	3.29109E-42	94	147.517	79	75
isotig_DOWN01273_111	554	ceruloplasmin	CP	-2	gi|307590697|gb|ADN65119.1|ceruloplasmin [Carassius auratus]	ADN65119	1.81519E-53	88	179.104	108	96
isotig_DOWN00547_110	1182	6-phosphofructo-2-kinase fructose- -biphosphatase-like	PFKFB1	-2	gi|348517088|ref|XP_003446067.1|PREDICTED: 6-phosphofructo-2-kinase/fructose-2,6-biphosphatase-like [Oreochromis niloticus]	XP_003446067	2.83175E-13	95	79.337	41	39
isotig_DOWN01334_110	657	brain protein 44-like protein	BRP44L	-2	gi|225703626|gb|ACO07659.1|Brain protein 44-like protein [Oncorhynchus mykiss] >gi|225703962|gb|ACO07827.1| Brain protein 44-like protein [Oncorhynchus mykiss] >gi|225704888|gb|ACO08290.1| Brain protein 44-like protein [Oncorhynchus mykiss]	ACO07659	2.93638E-68	100	215.312	104	104
isotig_DOWN00614_109	993	complement c5	C5	-2	gi|326668227|ref|XP_001919226.3|PREDICTED: complement C5 [Danio rerio]	XP_001919226	1.37302E-45	75	176.792	144	109
isotig_DOWN00866_109	561	small edrk-rich factor 2	SERF2	-2	gi|225704076|gb|ACO07884.1|Small EDRK-rich factor 2 [Oncorhynchus mykiss]	ACO07884	7.02096E-44	98	151.369	74	73
isotig_DOWN01168_109	723	plasminogen precursor	PLG	-2	gi|185135936|ref|NP_001117863.1|plasminogen precursor [Oncorhynchus mykiss] >gi|60416860|emb|CAD69012.1| plasminogen [Oncorhynchus mykiss]	NP_001117863	4.20695E-148	98	444.121	207	204
isotig_DOWN02188_109	803	transcription factor	MAFB	-2	gi|209153948|gb|ACI33206.1|Transcription factor MafB [Salmo salar] >gi|223648010|gb|ACN10763.1| Transcription factor MafB [Salmo salar]	ACI33206	6.55718E-58	99	197.978	116	115
isotig_DOWN00448_108	874	ribosomal protein l34	RPL34	-2	gi|213513722|ref|NP_001133164.1|60S ribosomal protein L34 [Salmo salar] >gi|197632251|gb|ACH70849.1| ribosomal protein L34 [Salmo salar] >gi|223646824|gb|ACN10170.1| 60S ribosomal protein L34 [Salmo salar] >gi|223672683|gb|ACN12523.1| 60S ribosomal protein L34 [Salmo salar]	NP_001133164	2.1492E-49	100	169.859	85	85
isotig_DOWN00618_108	1013	3-oxo-5-beta-steroid 4-dehydrogenase	CES3	-2	gi|169160072|gb|ACA49537.1|carboxylesterase 22 precursor [Coregonus clupeaformis]	ACA49537	4.11971E-56	100	191.045	88	88
isotig_DOWN03343_108	524	biotinidase precursor	BTD	-2	gi|11095759|gb|AAG30008.1|biotinidase fragment 2 [Oncorhynchus mykiss]	AAG30008	4.01534E-81	100	246.899	121	121
isotig_DOWN01829_107	435	60s ribosomal protein l35	RPL35	-2	gi|225703848|gb|ACO07770.1|60S ribosomal protein L35 [Oncorhynchus mykiss]	ACO07770	4.1076E-59	99	189.504	123	122
isotig_DOWN03776_107	480	an1-type zinc finger protein 1	ZFAND1	-2	gi|225716316|gb|ACO14004.1|AN1-type zinc finger protein 1 [Esox lucius]	ACO14004	5.65396E-90	93	273.863	142	133
isotig_DOWN00530_106	746	complement factor h1 protein	CFHL4	-2	gi|164422327|gb|ABY55261.1|complement factor H1 protein [Oncorhynchus masou formosanus]	ABY55261	2.07228E-49	92	172.94	90	83
isotig_DOWN00459_105	817	cytochrome oxidase subunit i	COX1	-2	gi|38018687|gb|AAR08389.1|cytochrome oxidase I [Prochilodus mariae] >gi|38018693|gb|AAR08392.1| cytochrome oxidase I [Prochilodus rubrotaeniatus] >gi|38018695|gb|AAR08393.1| cytochrome oxidase I [Prochilodus magdalenae]	AAR08389	2.6898E-28	98	113.62	55	54
isotig_DOWN02712_105	607	beta-2-glycoprotein 1-like	APOH	-2	gi|259155365|ref|NP_001158744.1|Beta-2-glycoprotein 1 precursor [Salmo salar] >gi|223646704|gb|ACN10110.1| Beta-2-glycoprotein 1 precursor [Salmo salar] >gi|223672555|gb|ACN12459.1| Beta-2-glycoprotein 1 precursor [Salmo salar]	NP_001158744	5.23408E-57	82	193.741	123	101
isotig_DOWN00698_104	937	sra stem-loop-interacting rna-binding mitochondrial precursor	SLIRP	-2	gi|225705422|gb|ACO08557.1|SRA stem-loop-interacting RNA-binding protein, mitochondrial precursor [Oncorhynchus mykiss]	ACO08557	2.37398E-45	100	159.458	73	73
isotig_DOWN00994_104	461	coagulation factor v	F5	-2	gi|348524256|ref|XP_003449639.1|PREDICTED: coagulation factor V [Oreochromis niloticus]	XP_003449639	1.61352E-47	83	175.252	119	99
isotig_DOWN01253_104	612	complement factor h precursor	CFH	-2	gi|185132505|ref|NP_001117882.1|complement factor H precursor [Oncorhynchus mykiss] >gi|86990283|emb|CAF25505.1| complement factor H precursor [Oncorhynchus mykiss]	NP_001117882	4.68137E-37	88	145.976	81	72
isotig_DOWN01587_104	668	60s ribosomal protein l13	RPL13	-2	gi|197632179|gb|ACH70813.1|ribosomal protein L13 [Salmo salar] >gi|223646654|gb|ACN10085.1| 60S ribosomal protein L13 [Salmo salar] >gi|223672501|gb|ACN12432.1| 60S ribosomal protein L13 [Salmo salar]	ACH70813	8.22024E-42	100	150.984	91	91
isotig_DOWN01589_104	661	novel protein (zgc:56119)	ITIH2	-2	gi|348521290|ref|XP_003448159.1|PREDICTED: inter-alpha-trypsin inhibitor heavy chain H2-like [Oreochromis niloticus]	XP_003448159	1.66824E-37	84	148.288	99	84
isotig_DOWN01597_104	636	aldehyde mitochondrial precursor	ALDH2	-2	gi|209154764|gb|ACI33614.1|Aldehyde dehydrogenase, mitochondrial precursor [Salmo salar]	ACI33614	4.80044E-43	91	160.614	85	78
isotig_DOWN01064_103	1481	leukocyte surface antigen cd53	CD53	-2	gi|225705374|gb|ACO08533.1|Leukocyte surface antigen CD53 [Oncorhynchus mykiss]	ACO08533	1.87025E-56	100	197.978	87	87
isotig_DOWN01082_103	889	elongation factor 1-gamma	EEF1G	-2	gi|260830645|ref|XP_002610271.1|hypothetical protein BRAFLDRAFT_115434 [Branchiostoma floridae] >gi|229295635|gb|EEN66281.1| hypothetical protein BRAFLDRAFT_115434 [Branchiostoma floridae]	XP_002610271	6.25545E-88	82	182.57	126	104
isotig_DOWN00562_102	744	antithrombin iii	SERPINC1	-2	gi|185136278|ref|NP_001117104.1|antithrombin protein precursor [Salmo salar] >gi|6686808|emb|CAB64714.1| antithrombin [Salmo salar]	NP_001117104	1.67234E-88	93	280.026	166	156
isotig_DOWN03830_102	476	transmembrane protein 187	TMEM187	-2	gi|226443147|ref|NP_001140057.1|Transmembrane protein 187 precursor [Salmo salar] >gi|221221556|gb|ACM09439.1| Transmembrane protein 187 [Salmo salar]	NP_001140057	9.01491E-96	94	288.115	151	142
isotig_DOWN02127_99	983	myosin light chain smooth muscle-like	MYLK	-2	gi|348545876|ref|XP_003460405.1|PREDICTED: myosin light chain kinase, smooth muscle-like, partial [Oreochromis niloticus]	XP_003460405	3.14133E-146	90	436.417	279	252
isotig_DOWN00780_98	528	c1 inhibitor	SERPING1	-2	gi|185135433|ref|NP_001117851.1|C1 inhibitor [Oncorhynchus mykiss] >gi|40217254|emb|CAD58653.1| C1 inhibitor [Oncorhynchus mykiss]	NP_001117851	3.14231E-66	94	223.016	117	110
isotig_DOWN03116_98	551	ribonuclease uk114	HRSP12	-2	gi|223647190|gb|ACN10353.1|Ribonuclease UK114 [Salmo salar] >gi|223673063|gb|ACN12713.1| Ribonuclease UK114 [Salmo salar]	ACN10353	9.6754E-47	98	159.844	83	82
isotig_DOWN00736_97	535	ribosomal protein l6	RPL6	-2	gi|163658453|gb|ABY28366.1|ribosomal protein L6 [Oncorhynchus masou formosanus]	ABY28366	1.49219E-27	100	113.235	55	55
isotig_DOWN02116_97	1111	cd8 beta	CD8B	-2	gi|239985618|ref|NP_001117480.1|CD8 beta precursor [Oncorhynchus mykiss] >gi|49781149|gb|AAT68458.1| CD8 beta [Oncorhynchus mykiss]	NP_001117480	3.71086E-42	79	156.377	112	89
isotig_DOWN02217_97	759	syntaxin-binding protein 3	STXBP3	-2	gi|224587359|gb|ACN58648.1|Syntaxin-binding protein 3 [Salmo salar]	ACN58648	1.07217E-59	99	208.379	120	119
isotig_DOWN02250_97	742	cytochrome p450	CYP2F1	-2	gi|185132194|ref|NP_001118214.1|cytochrome P450 2K5 [Oncorhynchus mykiss] >gi|8101501|gb|AAF72563.1|AF151524_1 cytochrome P450 2K5 [Oncorhynchus mykiss]	NP_001118214	2.64231E-83	100	268.085	129	129
isotig_DOWN00509_96	636	sjchgc03036 protein	#N/A	-2	gi|60688018|gb|AAX30342.1|SJCHGC03036 protein [Schistosoma japonicum]	AAX30342	5.47349E-16	90	78.9518	42	38
isotig_DOWN00557_96	632	ubiquitin-like protein fubi	FAU	-2	gi|225703838|gb|ACO07765.1|Ubiquitin-like protein FUBI [Oncorhynchus mykiss]	ACO07765	1.42873E-72	100	226.868	133	133
isotig_DOWN01118_96	796	copper amine oxidase n-terminal domain protein	AOC2	-2	gi|302380809|ref|ZP_07269273.1|copper amine oxidase N-terminal domain protein [Finegoldia magna ACS-171-V-Col3] >gi|302311409|gb|EFK93426.1| copper amine oxidase N-terminal domain protein [Finegoldia magna ACS-171-V-Col3]	ZP_07269273	1.10901E-7	45	60.4622	292	133
isotig_DOWN02197_96	786	type-4 ice-structuring protein precursor	AFP4	-2	gi|209735910|gb|ACI68824.1|Type-4 ice-structuring protein LS-12 precursor [Salmo salar] >gi|303668141|gb|ADM16291.1| Type-4 ice-structuring protein LS-12 precursor [Salmo salar]	ACI68824	8.33937E-67	93	214.542	120	112
isotig_DOWN02253_96	739	eukaryotic translation initiation factor 3 subunit d-like	EIF3D	-2	gi|123230120|emb|CAM15128.1|eukaryotic translation initiation factor 3, subunit 7 zeta [Danio rerio]	CAM15128	4.35753E-127	97	382.104	202	196
isotig_DOWN02781_96	598	aldose reductase	AKR1B1	-2	gi|209732988|gb|ACI67363.1|Aldose reductase [Salmo salar]	ACI67363	8.50477E-106	99	316.62	173	172
isotig_DOWN02530_95	641	glucose-6-phosphatase	G6PC	-2	gi|6841000|gb|AAF28864.1|glucose-6-phosphatase catalytic subunit [Oncorhynchus mykiss]	AAF28864	3.8815E-109	98	322.783	162	160
isotig_DOWN03408_95	519	40s ribosomal protein s14	RPS14	-2	gi|223646416|gb|ACN09966.1|40S ribosomal protein S14 [Salmo salar] >gi|223672263|gb|ACN12313.1| 40S ribosomal protein S14 [Salmo salar]	ACN09966	5.32999E-97	100	290.426	145	145
isotig_DOWN01226_94	657	carboxypeptidase b2	CPB2	-2	gi|157743256|ref|NP_001018539.2|carboxypeptidase B2 precursor [Danio rerio]	NP_001018539	1.59584E-67	81	223.787	170	138
isotig_DOWN02240_94	745	peroxiredoxin-4 precursor	PRDX4	-2	gi|209737574|gb|ACI69656.1|Peroxiredoxin-4 [Salmo salar]	ACI69656	1.70115E-159	98	454.136	226	223
isotig_DOWN00423_93	805	complement factor b c2-b	CFB	-2	gi|185134784|ref|NP_001117673.1|complement factor B/C2-B precursor [Oncorhynchus mykiss] >gi|11990428|dbj|BAB19788.1| complement factor B/C2-B [Oncorhynchus mykiss]	NP_001117673	2.92555E-100	100	320.472	169	169
isotig_DOWN00893_93	462	complement component c3	C3	-2	gi|431608|gb|AAB05029.1|complement component C3 [Oncorhynchus mykiss]	AAB05029	2.32157E-59	93	209.149	119	111
isotig_DOWN01435_93	542	c1 inhibitor	SERPING1	-2	gi|185135433|ref|NP_001117851.1|C1 inhibitor [Oncorhynchus mykiss] >gi|40217254|emb|CAD58653.1| C1 inhibitor [Oncorhynchus mykiss]	NP_001117851	9.02846E-38	94	145.206	95	90
isotig_DOWN02123_93	996	serine (or cysteine) proteinase clade c member 1	SERPINC1	-2	gi|185136278|ref|NP_001117104.1|antithrombin protein precursor [Salmo salar] >gi|6686808|emb|CAB64714.1| antithrombin [Salmo salar]	NP_001117104	3.3627E-79	95	259.225	146	139
isotig_DOWN02154_93	880	ubiquitin-like protein atg12-like	ATG12	-2	gi|348526438|ref|XP_003450726.1|PREDICTED: ubiquitin-like protein ATG12-like [Oreochromis niloticus]	XP_003450726	4.09319E-50	100	171.785	88	88
isotig_DOWN02619_93	625	ariadne homolog 2	ARIH2	-2	gi|209155106|gb|ACI33785.1|ariadne-2 homolog [Salmo salar] >gi|223648448|gb|ACN10982.1| ariadne-2 homolog [Salmo salar]	ACI33785	1.1098E-21	94	100.523	50	47
isotig_DOWN02855_93	586	prominin-like protein	PROM2	-2	gi|47209585|emb|CAF91648.1|unnamed protein product [Tetraodon nigroviridis]	CAF91648	2.91804E-58	74	204.912	186	138
isotig_DOWN00848_92	720	c-type mannose-binding lectin precursor	MBL	-2	gi|185132516|ref|NP_001118077.1|C-type mannose-binding lectin precursor [Oncorhynchus mykiss] >gi|20385163|gb|AAM21196.1|AF363271_1 C-type mannose-binding lectin [Oncorhynchus mykiss]	NP_001118077	6.0172E-17	83	84.3445	54	45
isotig_DOWN01144_91	790	trp3_pseam ame: full=trypsinogen-like protein 3 flags: precursor	KLK15	-2	gi|20140449|sp|O93267.1|TRP3_PSEAMRecName: Full=Trypsinogen-like protein 3; Flags: Precursor >gi|3452123|gb|AAC32753.1| trypsinogen 3 precursor [Pseudopleuronectes americanus]	O93267	2.20176E-17	71	87.0409	73	52
isotig_DOWN02201_91	773	transposable element tcb2 transposase	CRE_24561	-2	gi|223648372|gb|ACN10944.1|Transposable element Tcb2 transposase [Salmo salar]	ACN10944	1.77877E-42	89	149.828	82	73
isotig_DOWN02661_91	613	60s ribosomal protein l32	RPL32	-2	gi|238231843|ref|NP_001154108.1|60S ribosomal protein L32 [Oncorhynchus mykiss] >gi|163658463|gb|ABY28371.1| ribosomal protein L32 [Oncorhynchus masou formosanus] >gi|225704086|gb|ACO07889.1| 60S ribosomal protein L32 [Oncorhynchus mykiss]	NP_001154108	4.53412E-70	99	220.32	113	112
isotig_DOWN00633_90	524	lysosomal alpha-mannosidase-like	MAN2B1	-2	gi|348533351|ref|XP_003454169.1|PREDICTED: lysosomal alpha-mannosidase-like [Oreochromis niloticus]	XP_003454169	5.90458E-88	89	287.345	177	158
isotig_DOWN00683_90	907	suppression of tumorigenicity isoform a	ST7	-2	gi|38322730|gb|AAR16283.1|suppression of tumorigenicity 7, isoform a [Takifugu rubripes]	AAR16283	2.89716E-94	100	243.432	115	115
isotig_DOWN02817_90	593	cysteine-rich protein 1	CRIP1	-2	gi|221221840|gb|ACM09581.1|Cysteine-rich protein 1 [Salmo salar]	ACM09581	8.93332E-60	100	192.2	84	84
isotig_DOWN03868_90	470	lysosomal protective protein precursor	CTSA	-2	gi|213514530|ref|NP_001133654.1|Lysosomal protective protein precursor [Salmo salar] >gi|209154828|gb|ACI33646.1| Lysosomal protective protein precursor [Salmo salar]	NP_001133654	5.83155E-105	96	318.931	156	151
isotig_DOWN00402_89	1274	inositol oxygenase	MIOX	-2	gi|348505791|ref|XP_003440444.1|PREDICTED: inositol oxygenase-like [Oreochromis niloticus]	XP_003440444	3.08372E-85	90	272.707	159	144
isotig_DOWN00674_89	1158	nadh dehydrogenase 1 alpha subcomplex subunit 4	NDUFA4	-2	gi|350536987|ref|NP_001233257.1|NADH dehydrogenase 1 alpha subcomplex subunit 4 [Oncorhynchus mykiss] >gi|225705090|gb|ACO08391.1| NADH dehydrogenase 1 alpha subcomplex subunit 4 [Oncorhynchus mykiss] >gi|225705436|gb|ACO08564.1| NADH dehydrogenase 1 alpha subcomplex subunit 4 [Oncorhynchus mykiss]	NP_001233257	2.95724E-37	89	107.071	58	52
isotig_DOWN01084_89	1039	lipocalin precursor	PTGDS	-2	gi|162949438|gb|ABY21331.1|prostaglandine D synthase [Oncorhynchus masou formosanus]	ABY21331	5.55367E-83	95	260.381	133	127
isotig_DOWN01110_89	946	40s ribosomal protein s5	RPS5	-2	gi|164430966|gb|ABY55755.1|ribosomal protein S5a [Drosophila silvestris]	ABY55755	8.74433E-37	94	137.117	76	72
isotig_DOWN01631_89	610	alcohol dehydrogenase class iii	ADH3	-2	gi|334362463|gb|AEG78430.1|alcohol dehydrogenase 3-like protein [Epinephelus coioides]	AEG78430	5.04884E-13	90	70.0922	43	39
isotig_DOWN02402_89	668	sjchgc06398 protein	#N/A	-2	gi|56753407|gb|AAW24907.1|SJCHGC06398 protein [Schistosoma japonicum]	AAW24907	5.72363E-70	94	220.32	120	113
isotig_DOWN03310_89	529	serine (or cysteine) proteinase clade c member 1	SERPINC1	-2	gi|185136278|ref|NP_001117104.1|antithrombin protein precursor [Salmo salar] >gi|6686808|emb|CAB64714.1| antithrombin [Salmo salar]	NP_001117104	1.87236E-90	99	281.952	148	147
isotig_DOWN05641_89	148	14 kda apolipoprotein	APOA2	-2	gi|238814310|ref|NP_001154920.1|apolipoprotein A-II precursor [Oncorhynchus mykiss] >gi|229890014|dbj|BAH58380.1| apolipoprotein A-II [Oncorhynchus mykiss]	NP_001154920	3.89707E-25	97	98.9821	49	48
isotig_DOWN01236_88	692	splicing arginine serine-rich 11	SRSF11	-2	gi|223647650|gb|ACN10583.1|Splicing factor arginine/serine-rich 11 [Salmo salar]	ACN10583	2.12032E-23	78	105.531	91	71
isotig_DOWN01316_88	668	nad (+)--arginine adp-ribosyltransferase 2-like	ART4	-2	gi|348529668|ref|XP_003452335.1|PREDICTED: NAD(P)(+)--arginine ADP-ribosyltransferase 2-like [Oreochromis niloticus]	XP_003452335	1.64811E-6	48	55.4546	121	59
isotig_DOWN02122_88	1008	nucleolar rna helicase 2	DDX21	-2	gi|198285649|gb|ACH85363.1|DEAD (Asp-Glu-Ala-Asp) box polypeptide 21 [Salmo salar]	ACH85363	3.9397E-152	100	306.605	153	153
isotig_DOWN02226_88	754	cholesterol 7-alpha-monooxygenase-like	CYP7A1	-2	gi|348538597|ref|XP_003456777.1|PREDICTED: cholesterol 7-alpha-monooxygenase-like [Oreochromis niloticus]	XP_003456777	2.05358E-142	93	420.239	250	233
isotig_DOWN02783_88	598	protein z-dependent protease inhibitor-like	SERPINA10	-2	gi|348531315|ref|XP_003453155.1|PREDICTED: protein Z-dependent protease inhibitor-like [Oreochromis niloticus]	XP_003453155	1.21414E-81	85	258.84	192	165
isotig_DOWN02892_88	580	15-hydroxyprostaglandin dehydrogenase	HPGD	-2	gi|213514912|ref|NP_001135022.1|hydroxyprostaglandin dehydrogenase 15-(NAD) [Salmo salar] >gi|209738072|gb|ACI69905.1| 15-hydroxyprostaglandin dehydrogenase [Salmo salar] >gi|223647152|gb|ACN10334.1| 15-hydroxyprostaglandin dehydrogenase [Salmo salar] >gi|223673025|gb|ACN12694.1| 15-hydroxyprostaglandin dehydrogenase [Salmo salar]	NP_001135022	4.10978E-68	99	219.55	110	109
isotig_DOWN03804_88	477	proteasome subunit alpha type-5	PSMA5	-2	gi|213511474|ref|NP_001134432.1|Proteasome subunit alpha type-5 [Salmo salar] >gi|209733218|gb|ACI67478.1| Proteasome subunit alpha type-5 [Salmo salar] >gi|303663916|gb|ADM16120.1| Proteasome subunit alpha type-5 [Salmo salar]	NP_001134432	2.92736E-96	100	288.886	145	145
isotig_DOWN02390_87	671	fk506-binding protein 2 precursor	FKBP2	-2	gi|209736084|gb|ACI68911.1|FK506-binding protein 2 precursor [Salmo salar]	ACI68911	2.59838E-86	92	263.848	162	150
isotig_DOWN02716_87	607	novel protein	MGC116488	-2	gi|169154920|emb|CAQ13654.1|novel protein [Danio rerio]	CAQ13654	4.61351E-102	86	306.22	197	170
isotig_DOWN02752_87	600	novel protein vertebrate lps-responsive vesicle beach and anchor containing	LRBA	-2	gi|47212763|emb|CAF93901.1|unnamed protein product [Tetraodon nigroviridis]	CAF93901	1.0553E-50	94	174.481	95	90
isotig_DOWN02801_87	594	40s ribosomal protein s6	RPS6	-2	gi|223646464|gb|ACN09990.1|40S ribosomal protein S6 [Salmo salar] >gi|223672311|gb|ACN12337.1| 40S ribosomal protein S6 [Salmo salar]	ACN09990	1.87614E-106	100	316.62	156	156
isotig_DOWN02876_87	580	coagulation factor ii precursor	F2	-2	gi|185135584|ref|NP_001117856.1|coagulation factor II precursor [Oncorhynchus mykiss] >gi|56713233|emb|CAD59688.1| prothrombin [Oncorhynchus mykiss]	NP_001117856	1.05533E-63	88	217.238	125	110
isotig_DOWN02450_86	657	PREDICTED: hypothetical protein LOC557223 [Danio rerio]	#N/A	-2	gi|189525561|ref|XP_685328.3|PREDICTED: hypothetical protein LOC557223 [Danio rerio]	XP_685328	1.49785E-21	57	97.8265	175	101
isotig_DOWN00455_85	501	elongation factor 2	EEF2	-2	gi|343459059|gb|AEM37688.1|eukaryotic translation elongation factor 2 [Epinephelus bruneus]	AEM37688	2.50973E-68	94	215.312	110	104
isotig_DOWN01553_85	976	translocon-associated protein subunit alpha precursor	SSR1	-2	gi|185133142|ref|NP_001118198.1|translocon-associated protein subunit alpha precursor [Oncorhynchus mykiss] >gi|1174450|sp|P45433.1|SSRA_ONCMY RecName: Full=Translocon-associated protein subunit alpha; Short=TRAP-alpha; AltName: Full=Signal sequence receptor subunit alpha; Short=SSR-alpha; Flags: Precursor >gi|541751|emb|CAA78291.1| SSR alpha subunit [Oncorhynchus mykiss]	NP_001118198	1.1377E-18	100	92.0485	61	61
isotig_DOWN03087_85	554	c12orf62 homolog	C12orf62	-2	gi|209731314|gb|ACI66526.1|C12orf62 homolog [Salmo salar] >gi|225709652|gb|ACO10672.1| C12orf62 homolog [Caligus rogercresseyi]	ACI66526	8.00521E-33	100	121.709	59	59
isotig_DOWN03559_85	501	brca1-a complex subunit rap80	UIMC1	-2	gi|344265313|ref|XP_003404729.1|PREDICTED: BRCA1-A complex subunit RAP80 [Loxodonta africana]	XP_003404729	2.31523E-9	45	63.929	176	80
isotig_DOWN03997_85	458	arrestin domain containing 1a	ARRDC1	-2	gi|348505440|ref|XP_003440269.1|PREDICTED: arrestin domain-containing protein 1-like [Oreochromis niloticus]	XP_003440269	7.46047E-36	80	137.502	103	83
isotig_DOWN00854_84	616	60s ribosomal protein l3	RPL3	-2	gi|225706934|gb|ACO09313.1|60S ribosomal protein L3 [Osmerus mordax]	ACO09313	7.73836E-60	93	194.512	126	118
isotig_DOWN00869_84	559	60s ribosomal protein l37a	RPL37A	-2	gi|119590976|gb|EAW70570.1|ribosomal protein L37a, isoform CRA_b [Homo sapiens]	EAW70570	1.66997E-15	100	76.2554	37	37
isotig_DOWN02342_84	678	elongation factor 1- oocyte form	EEF1A1	-2	gi|228069298|gb|ACP56687.1|elongation factor EF1 alpha [Oncorhynchus tshawytscha]	ACP56687	1.6657E-58	100	201.445	100	100
isotig_DOWN02352_84	682	annexin a5	ANXA5	-2	gi|213514536|ref|NP_001134508.1|Annexin A5 [Salmo salar] >gi|209733882|gb|ACI67810.1| Annexin A5 [Salmo salar]	NP_001134508	1.78589E-54	96	187.193	102	98
isotig_DOWN02393_84	672	sjchgc04011 protein	#N/A	-2	gi|76153153|gb|AAX24812.2|SJCHGC04011 protein [Schistosoma japonicum]	AAX24812	9.91259E-9	75	50.447	36	27
isotig_DOWN02738_84	602	diamine acetyltransferase 1	SAT1	-2	gi|221220082|gb|ACM08702.1|Diamine acetyltransferase 1 [Salmo salar] >gi|223648506|gb|ACN11011.1| Diamine acetyltransferase 1 [Salmo salar]	ACM08702	1.41295E-60	98	197.208	95	94
isotig_DOWN03284_84	531	calreticulin precursor	CALR	-2	gi|224613524|gb|ACN60341.1|Calreticulin precursor [Salmo salar]	ACN60341	2.06022E-23	98	103.219	51	50
isotig_DOWN00928_83	661	annexin a5	ANXA5	-2	gi|223646852|gb|ACN10184.1|Annexin A5 [Salmo salar] >gi|223672713|gb|ACN12538.1| Annexin A5 [Salmo salar]	ACN10184	8.68686E-101	98	305.834	164	161
isotig_DOWN00704_82	625	metalloproteinase inhibitor 2 precursor	TIMP2	-2	gi|213512389|ref|NP_001134751.1|Metalloproteinase inhibitor 2 precursor [Salmo salar] >gi|209735684|gb|ACI68711.1| Metalloproteinase inhibitor 2 precursor [Salmo salar]	NP_001134751	1.69729E-33	65	129.028	126	82
isotig_DOWN00821_82	926	beta-actin	ACTB	-2	gi|226358549|gb|ACO51127.1|bactin1 protein [Hypophthalmichthys nobilis] >gi|226358647|gb|ACO51176.1| bactin1 protein [Hypophthalmichthys nobilis]	ACO51127	4.47026E-30	98	118.242	59	58
isotig_DOWN00905_82	495	39s ribosomal protein mitochondrial precursor	MRPL48	-2	gi|229366042|gb|ACQ58001.1|39S ribosomal protein L48, mitochondrial precursor [Anoplopoma fimbria]	ACQ58001	5.56638E-4	67	46.595	40	27
isotig_DOWN02119_82	1071	plasminogen precursor	PLG	-2	gi|185135936|ref|NP_001117863.1|plasminogen precursor [Oncorhynchus mykiss] >gi|60416860|emb|CAD69012.1| plasminogen [Oncorhynchus mykiss]	NP_001117863	0.0	87	615.15	354	311
isotig_DOWN02120_82	1057	tyrosine aminotransferase	TAT	-2	gi|348503754|ref|XP_003439428.1|PREDICTED: tyrosine aminotransferase [Oreochromis niloticus]	XP_003439428	3.76653E-89	91	286.574	165	151
isotig_DOWN02144_82	916	novel protein cytochrome family subfamily j	CYP2J2	-2	gi|131887196|ref|NP_001076518.1|cytochrome P450, family 2, subfamily P, polypeptide 7 [Danio rerio] >gi|55251126|emb|CAH69016.1| novel protein similar to cytochrome P450, family 2, subfamily J [Danio rerio] >gi|159155591|gb|AAI54482.1| Cytochrome P450, family 2, subfamily J, polypeptide 24 [Danio rerio] >gi|190338243|gb|AAI63056.1| Cytochrome P450, family 2, subfamily J, polypeptide 24 [Danio rer…	NP_001076518	4.82157E-145	86	428.713	274	236
isotig_DOWN02360_82	679	complement c1q-like protein 4 precursor	C1QL4	-2	gi|226443202|ref|NP_001140082.1|Complement C1q-like protein 4 precursor [Salmo salar] >gi|221221762|gb|ACM09542.1| Complement C1q-like protein 4 precursor [Salmo salar]	NP_001140082	3.60334E-21	58	96.6709	148	87
isotig_DOWN02421_82	663	5-aminolevulinate mitochondrial precursor	ALAS1	-2	gi|209154542|gb|ACI33503.1|5-aminolevulinate synthase, nonspecific, mitochondrial precursor [Salmo salar]	ACI33503	2.32005E-137	97	409.838	210	204
isotig_DOWN02870_82	584	endonuclease reverse transcriptase	NEMVEDRAFT_V1G12	-2	gi|72090986|ref|XP_797373.1|PREDICTED: similar to endonuclease/reverse transcriptase, partial [Strongylocentrotus purpuratus] >gi|115648301|ref|XP_001203388.1| PREDICTED: similar to endonuclease/reverse transcriptase, partial [Strongylocentrotus purpuratus]	XP_797373	7.24273E-11	44	66.6254	194	87
isotig_DOWN04429_82	408	atp synthase f0 subunit 6	ATP6	-2	gi|27357117|gb|AAN86568.1|ATPase 6 [Lutjanus argentimaculatus]	AAN86568	1.79435E-23	98	97.8265	69	68
isotig_DOWN00572_81	635	fibrinogen beta chain precursor	FGB	-2	gi|348536192|ref|XP_003455581.1|PREDICTED: fibrinogen beta chain-like [Oreochromis niloticus]	XP_003455581	1.48683E-62	74	212.231	174	130
isotig_DOWN00932_81	695	arap1 protein	ARAP1	-2	gi|348523704|ref|XP_003449363.1|PREDICTED: arf-GAP with Rho-GAP domain, ANK repeat and PH domain-containing protein 1-like [Oreochromis niloticus]	XP_003449363	1.3608E-53	88	196.052	135	119
isotig_DOWN01669_81	474	insulin-like growth factor binding acid labile subunit	IGFALS	-2	gi|326666164|ref|XP_003198203.1|PREDICTED: si:ch211-66h3.1 [Danio rerio]	XP_003198203	1.57102E-41	77	154.836	113	88
isotig_DOWN03174_81	544	g1 to s phase transition 1	C3	-2	gi|431608|gb|AAB05029.1|complement component C3 [Oncorhynchus mykiss]	AAB05029	3.31344E-59	100	209.92	103	103
isotig_DOWN00473_80	1023	novel protein vertebrate complement component 3	C3	-2	gi|153792045|ref|NP_001093490.1|complement component 3-like isoform 1 precursor [Danio rerio] >gi|148725293|emb|CAN88183.1| novel protein similar to vertebrate complement component 3 (C3) [Danio rerio]	NP_001093490	9.29096E-68	71	159.844	156	111
isotig_DOWN00887_79	704	60s ribosomal protein l6	RPL6	-2	gi|163658453|gb|ABY28366.1|ribosomal protein L6 [Oncorhynchus masou formosanus]	ABY28366	1.72995E-51	100	177.948	90	90
isotig_DOWN00958_79	501	plasminogen precursor	PLG	-2	gi|185135936|ref|NP_001117863.1|plasminogen precursor [Oncorhynchus mykiss] >gi|60416860|emb|CAD69012.1| plasminogen [Oncorhynchus mykiss]	NP_001117863	6.01544E-47	99	171.785	103	102
isotig_DOWN01945_79	320	t-cell receptor beta chain ana 11	SLC22A16	-2	gi|242045628|ref|XP_002460685.1|hypothetical protein SORBIDRAFT_02g033135 [Sorghum bicolor] >gi|241924062|gb|EER97206.1| hypothetical protein SORBIDRAFT_02g033135 [Sorghum bicolor]	XP_002460685	2.99368E-9	56	58.151	50	28
isotig_DOWN02130_79	974	60s ribosomal protein l28	RPL28	-2	gi|213513884|ref|NP_001133165.1|60S ribosomal protein L28 [Salmo salar] >gi|197632263|gb|ACH70855.1| ribosomal protein L28 [Salmo salar]	NP_001133165	1.20441E-75	100	239.195	121	121
isotig_DOWN02179_79	817	adp-ribosylation factor-like protein 11	ARL11	-2	gi|41054415|ref|NP_955987.1|ADP-ribosylation factor-like protein 11 [Danio rerio] >gi|28277837|gb|AAH45903.1| ADP-ribosylation factor-like 11 [Danio rerio] >gi|182890616|gb|AAI64871.1| Arl11 protein [Danio rerio] >gi|220678192|emb|CAX13083.1| ADP-ribosylation factor-like 11 [Danio rerio]	NP_955987	4.48217E-43	89	154.836	102	91
isotig_DOWN02289_79	708	plasma glutamate carboxypeptidase-like	PGCP	-2	gi|213515244|ref|NP_001133914.1|Plasma glutamate carboxypeptidase precursor [Salmo salar] >gi|209155800|gb|ACI34132.1| Plasma glutamate carboxypeptidase precursor [Salmo salar]	NP_001133914	9.11401E-62	99	210.69	104	103
isotig_DOWN02610_79	624	cytochrome p450	CYP2F1	-2	gi|3913356|sp|Q92090.1|CP2K1_ONCMYRecName: Full=Cytochrome P450 2K1; AltName: Full=CYPIIK1; AltName: Full=Cytochrome P450 LMC2 >gi|309632|gb|AAA52078.1| cytochrome P-450 [Oncorhynchus mykiss]	Q92090	3.76996E-119	99	358.607	207	206
isotig_DOWN02657_79	616	aldh2	ALDH2	-2	gi|209154764|gb|ACI33614.1|Aldehyde dehydrogenase, mitochondrial precursor [Salmo salar]	ACI33614	3.64811E-122	98	366.696	181	178
isotig_DOWN04440_79	408	60s ribosomal protein l13	RPL13	-2	gi|197632179|gb|ACH70813.1|ribosomal protein L13 [Salmo salar] >gi|223646654|gb|ACN10085.1| 60S ribosomal protein L13 [Salmo salar] >gi|223672501|gb|ACN12432.1| 60S ribosomal protein L13 [Salmo salar]	ACH70813	4.339E-43	85	150.984	115	98
isotig_DOWN01961_78	687	type ii cytoskeletal 8	KRT79	-2	gi|185132941|ref|NP_001118084.1|simple type II keratin K8a (S1) [Oncorhynchus mykiss] >gi|15028984|emb|CAC45060.1| simple type II keratin K8a (S1) [Oncorhynchus mykiss]	NP_001118084	1.80382E-41	100	157.147	79	79
isotig_DOWN03355_78	521	g kinase-anchoring protein 1	GKAP1	-2	gi|348517164|ref|XP_003446105.1|PREDICTED: G kinase-anchoring protein 1-like [Oreochromis niloticus]	XP_003446105	3.04612E-35	77	95.5153	72	56
isotig_DOWN05503_78	216	t-cell receptor beta chain ana 11	SLC22A16	-2	gi|170579958|ref|XP_001895056.1|Histidine-rich glycoprotein precursor [Brugia malayi] >gi|158598137|gb|EDP36098.1| Histidine-rich glycoprotein precursor, putative [Brugia malayi]	XP_001895056	1.80686E-11	58	63.5438	72	42
isotig_DOWN00307_77	947	eukaryotic translation initiation factor 3 subunit f	EIF3F	-2	gi|348519970|ref|XP_003447502.1|PREDICTED: eukaryotic translation initiation factor 3 subunit F-like [Oreochromis niloticus]	XP_003447502	7.06831E-97	94	298.13	164	155
isotig_DOWN01102_77	1089	40s ribosomal protein s21	RS21	-2	gi|238231483|ref|NP_001154155.1|40S ribosomal protein S21 [Oncorhynchus mykiss] >gi|163658473|gb|ABY28376.1| ribosomal protein S21 [Oncorhynchus masou formosanus] >gi|209730782|gb|ACI66260.1| 40S ribosomal protein S21 [Salmo salar] >gi|209738108|gb|ACI69923.1| 40S ribosomal protein S21 [Salmo salar] >gi|225704444|gb|ACO08068.1| 40S ribosomal protein S21 [Oncorhynchus mykiss]	NP_001154155	9.6908E-39	97	142.895	73	71
isotig_DOWN02285_77	710	proteasome subunit beta type-2	PSMB2	-2	gi|259089098|ref|NP_001158587.1|Proteasome subunit beta type 2 [Oncorhynchus mykiss] >gi|225705056|gb|ACO08374.1| Proteasome subunit beta type 2 [Oncorhynchus mykiss]	NP_001158587	1.77044E-106	100	214.157	107	107
isotig_DOWN02816_77	592	adam metallopeptidase with thrombospondin type 1 13	ADAMTS13	-2	gi|348516300|ref|XP_003445677.1|PREDICTED: A disintegrin and metalloproteinase with thrombospondin motifs 13-like [Oreochromis niloticus]	XP_003445677	5.62591E-31	89	129.028	67	60
isotig_DOWN03494_77	509	eukaryotic translation initiation factor 3 subunit e	EIF3E	-2	gi|344253092|gb|EGW09196.1|Eukaryotic translation initiation factor 3 subunit E [Cricetulus griseus]	EGW09196	1.66059E-106	99	316.235	158	157
isotig_DOWN00505_76	426	complement c3	C3	-2	gi|11613556|gb|AAC60015.2|complement component C3-3 [Oncorhynchus mykiss]	AAC60015	3.51514E-28	100	119.013	58	58
isotig_DOWN00875_76	565	40s ribosomal protein s27-like	RPS27	-2	gi|14787421|emb|CAC44218.1|putative ribosomal protein S27 protein [Oncorhynchus mykiss]	CAC44218	4.60633E-37	100	133.265	61	61
isotig_DOWN01142_76	803	antihemorragic factor chlp-b	FETUB	-2	gi|326678863|ref|XP_001922687.3|PREDICTED: antihemorragic factor cHLP-B [Danio rerio]	XP_001922687	1.28887E-47	70	174.866	153	108
isotig_DOWN01655_76	471	vitamin k-dependent protein c-like	PROC	-2	gi|348530666|ref|XP_003452831.1|PREDICTED: vitamin K-dependent protein C-like [Oreochromis niloticus]	XP_003452831	3.96478E-64	82	213.772	146	120
isotig_DOWN02174_76	814	cytochrome oxidase subunit ii	COX2	-2	gi|145578093|gb|ABP87413.1|cytochrome oxidase subunit II [Culter alburnus]	ABP87413	1.47901E-19	97	91.2781	46	45
isotig_DOWN02274_76	717	PREDICTED: hypothetical protein LOC100693548 [Oreochromis niloticus]	#N/A	-2	gi|348527928|ref|XP_003451471.1|PREDICTED: hypothetical protein LOC100693548 [Oreochromis niloticus]	XP_003451471	3.62638E-26	81	113.235	80	65
isotig_DOWN03232_76	537	novel protein upstream binding transcription rna polymerase i ( zgc:63557)	UBTF	-2	gi|363745962|ref|XP_003643475.1|PREDICTED: nucleolar transcription factor 1-like, partial [Gallus gallus]	XP_003643475	4.32188E-13	68	72.4034	119	81
isotig_DOWN04263_76	429	solute carrier family 22 member 18	SLC22A18	-2	gi|291190226|ref|NP_001167439.1|Solute carrier family 22 member 18 [Salmo salar] >gi|223649472|gb|ACN11494.1| Solute carrier family 22 member 18 [Salmo salar]	NP_001167439	1.8782E-79	98	251.136	127	125
isotig_DOWN02755_75	601	beta-2-glycoprotein 1 precursor	APOH	-2	gi|259155365|ref|NP_001158744.1|Beta-2-glycoprotein 1 precursor [Salmo salar] >gi|223646704|gb|ACN10110.1| Beta-2-glycoprotein 1 precursor [Salmo salar] >gi|223672555|gb|ACN12459.1| Beta-2-glycoprotein 1 precursor [Salmo salar]	NP_001158744	2.03677E-66	87	218.009	123	108
isotig_DOWN03751_75	482	transmembrane protein 33	TMEM33	-2	gi|209737268|gb|ACI69503.1|Transmembrane protein 33 [Salmo salar] >gi|223647998|gb|ACN10757.1| Transmembrane protein 33 [Salmo salar] >gi|303660797|gb|ADM16008.1| Transmembrane protein 33 [Salmo salar]	ACI69503	3.99508E-99	99	296.59	149	148
isotig_DOWN04292_75	425	inter-alpha-trypsin inhibitor heavy chain h3	ITIH3	-2	gi|47218989|emb|CAG02027.1|unnamed protein product [Tetraodon nigroviridis]	CAG02027	9.40601E-50	75	178.718	141	106
isotig_DOWN00744_74	672	mitochondrial precursor	AGMAT	-2	gi|209148871|gb|ACI32959.1|Agmatinase, mitochondrial precursor [Salmo salar]	ACI32959	2.56259E-36	100	116.701	55	55
isotig_DOWN01146_74	813	transposase	POPTRDRAFT_79431	-2	gi|317418652|emb|CBN80690.1|Transposase [Dicentrarchus labrax]	CBN80690	5.96527E-23	85	102.834	70	60
isotig_DOWN02323_74	697	mhc class i alpha chain	HLA-A	-2	gi|9937577|gb|AAG02513.1|AF296367_1MHC class I heavy chain [Oncorhynchus mykiss]	AAG02513	1.59934E-104	100	317.005	178	178
isotig_DOWN02357_74	681	dolichyl-diphosphooligosaccharide--protein glycosyltransferase 48 kda subunit precursor	DDOST	-2	gi|348535747|ref|XP_003455360.1|PREDICTED: dolichyl-diphosphooligosaccharide--protein glycosyltransferase 48 kDa subunit-like [Oreochromis niloticus]	XP_003455360	1.5257E-131	93	389.808	223	209
isotig_DOWN02392_74	672	nucleoside diphosphate kinase a	NME1	-2	gi|185135416|ref|NP_001117775.1|nucleoside diphosphate kinase [Oncorhynchus mykiss] >gi|28436149|gb|AAO42980.1| nucleoside diphosphate kinase [Oncorhynchus mykiss]	NP_001117775	2.9003E-105	100	311.227	151	151
isotig_DOWN01344_73	505	60s ribosomal protein l17	RPL17	-2	gi|225705800|gb|ACO08746.1|60S ribosomal protein L17 [Oncorhynchus mykiss]	ACO08746	2.80894E-98	100	292.352	158	158
isotig_DOWN01555_73	728	inter-alpha-trypsin inhibitor heavy chain h3- partial	ITIH3	-2	gi|348544633|ref|XP_003459785.1|PREDICTED: inter-alpha-trypsin inhibitor heavy chain H3-like, partial [Oreochromis niloticus]	XP_003459785	3.15977E-13	75	77.0258	61	46
isotig_DOWN02177_73	820	complement c1r subcomponent-like	C1S	-2	gi|185135447|ref|NP_001117852.1|C1R/C1S subunit of Ca2+-dependent complex precursor [Oncorhynchus mykiss] >gi|40217256|emb|CAD58654.1| C1R/C1S subunit of Ca2+-dependent complex [Oncorhynchus mykiss]	NP_001117852	0.0	98	577.4	272	267
isotig_DOWN02776_73	599	immunoglobulin mu heavy chain secretory form	IGHM	-2	gi|439848|gb|AAA56662.1|IgM heavy chain membrane bound form [Oncorhynchus mykiss]	AAA56662	3.46179E-118	99	355.525	190	189
isotig_DOWN03166_73	545	alpha-2-macroglobulin-like protein 1-like	A2M	-2	gi|336087815|emb|CBX33181.1|alpha-2-macroglobulin [Plecoglossus altivelis]	CBX33181	5.11393E-59	87	204.142	129	113
isotig_DOWN00961_72	491	membrane-associated progesterone receptor component 1	PGRMC1	-2	gi|226443220|ref|NP_001139831.1|Membrane-associated progesterone receptor component 1 [Salmo salar] >gi|221219136|gb|ACM08229.1| Membrane-associated progesterone receptor component 1 [Salmo salar]	NP_001139831	3.66052E-13	94	72.0182	37	35
isotig_DOWN00976_72	440	calpain small subunit 1	CAPNS1	-2	gi|209732314|gb|ACI67026.1|Calpain small subunit 1 [Salmo salar] >gi|303667068|gb|ADM16254.1| Calpain small subunit 1 [Salmo salar]	ACI67026	5.84855E-22	100	96.2857	45	45
isotig_DOWN01198_72	668	60s ribosomal protein l7	RPL7	-2	gi|225703630|gb|ACO07661.1|60S ribosomal protein L7 [Oncorhynchus mykiss]	ACO07661	2.50288E-126	99	368.237	183	182
isotig_DOWN01200_72	719	tributyltin binding protein type 1	TBT-BP1	-2	gi|326673883|ref|XP_001922616.3|PREDICTED: saxitoxin and tetrodotoxin-binding protein 2-like [Danio rerio]	XP_001922616	1.07737E-37	57	140.198	172	99
isotig_DOWN02148_72	898	60s acidic ribosomal protein p0	RPLP0	-2	gi|209736184|gb|ACI68961.1|60S acidic ribosomal protein P0 [Salmo salar] >gi|209738630|gb|ACI70184.1| 60S acidic ribosomal protein P0 [Salmo salar] >gi|223646316|gb|ACN09916.1| 60S acidic ribosomal protein P0 [Salmo salar] >gi|223672163|gb|ACN12263.1| 60S acidic ribosomal protein P0 [Salmo salar]	ACI68961	1.8278E-103	100	315.849	161	161
isotig_DOWN02535_72	638	28 kda heat- and acid-stable phosphoprotein	PDAP1	-2	gi|209154332|gb|ACI33398.1|28 kDa heat- and acid-stable phosphoprotein [Salmo salar]	ACI33398	2.76294E-58	100	191.43	128	128
isotig_DOWN02564_72	636	retrograde golgi transport protein rgp1 homolog	RGP1	-2	gi|224586978|gb|ACN58587.1|Retrograde Golgi transport protein RGP1 homolog [Salmo salar]	ACN58587	1.0287E-76	99	244.202	118	117
isotig_DOWN02490_71	649	complement component c3	C3	-2	gi|431608|gb|AAB05029.1|complement component C3 [Oncorhynchus mykiss]	AAB05029	8.24088E-13	100	75.8702	34	34
isotig_DOWN02543_71	638	stathmin	STMN1	-2	gi|225703152|gb|ACO07422.1|Stathmin [Oncorhynchus mykiss]	ACO07422	4.98959E-62	98	171.014	88	87
isotig_DOWN03236_71	536	transposase-like	#N/A	-2	gi|213515148|ref|NP_001133228.1|transposase-like [Salmo salar] >gi|198285541|gb|ACH85309.1| transposase-like [Salmo salar]	NP_001133228	2.11128E-34	94	91.6633	51	48
isotig_DOWN04497_71	398	c type lectin receptor c	CD209	-2	gi|185135154|ref|NP_001117053.1|C type lectin receptor C [Salmo salar] >gi|50429300|gb|AAT77222.1| C type lectin receptor C [Salmo salar]	NP_001117053	5.42548E-83	99	256.144	115	114
isotig_DOWN01070_70	1196	coagulation factor v	F5	-2	gi|25005110|gb|AAN71005.1|AF515275_1coagulation factor V [Danio rerio]	AAN71005	2.80432E-118	86	360.918	224	194
isotig_DOWN01162_70	698	60s ribosomal protein l7a	RPL7A	-2	gi|198285627|gb|ACH85352.1|ribosomal protein L7a [Salmo salar]	ACH85352	9.58558E-55	98	186.422	95	94
isotig_DOWN01228_70	613	tc1-like transporase	DANAGF20795	-2	gi|118596560|dbj|BAF37936.1|Tc1-like transporase [Oncorhynchus mykiss]	BAF37936	9.0294E-82	100	257.299	124	124
isotig_DOWN01545_70	774	60s ribosomal protein l17-like	RPL17	-2	gi|348527928|ref|XP_003451471.1|PREDICTED: hypothetical protein LOC100693548 [Oreochromis niloticus]	XP_003451471	2.24551E-26	62	114.39	141	88
isotig_DOWN02906_70	577	PREDICTED: hypothetical protein LOC100699191 [Oreochromis niloticus]	#N/A	-2	gi|348506768|ref|XP_003440929.1|PREDICTED: hypothetical protein LOC100699191 [Oreochromis niloticus]	XP_003440929	2.05553E-30	72	124.79	119	86
isotig_DOWN04576_70	392	tyrosine aminotransferase	TAT	-2	gi|222088028|gb|ACM41874.1|tyrosine aminotransferase [Epinephelus coioides]	ACM41874	5.31104E-12	84	66.6254	39	33
isotig_DOWN01130_69	916	cytochrome p450 2g1-like	CYP2F1	-2	gi|68299783|ref|NP_001018658.1|cytochrome P450 precursor [Danio rerio] >gi|66267377|gb|AAH95374.1| Zgc:110692 [Danio rerio]	NP_001018658	1.77508E-76	64	252.292	312	200
isotig_DOWN02485_69	649	rapunzel 5	RPZ5	-2	gi|221327275|gb|ACM17390.1|rapunzel5 [Danio rerio]	ACM17390	1.43765E-7	45	58.9214	174	80
isotig_DOWN03080_69	555	heterogeneous nuclear ribonucleoprotein u-like protein 1	HNRNPUL1	-2	gi|291190809|ref|NP_001167405.1|Heterogeneous nuclear ribonucleoprotein U-like protein 1 [Salmo salar] >gi|223648300|gb|ACN10908.1| Heterogeneous nuclear ribonucleoprotein U-like protein 1 [Salmo salar]	NP_001167405	5.52468E-72	93	243.047	143	133
isotig_DOWN03084_69	555	si:ch1073- precursor	#N/A	-2	gi|328677155|gb|AEB31300.1|hypothetical protein [Epinephelus bruneus]	AEB31300	2.29313E-16	76	82.0333	69	53
isotig_DOWN01621_68	502	cytochrome p450 cyp2x12	CYP2J2	-2	gi|108742036|gb|AAI17655.1|Cyp2x12 protein [Danio rerio]	AAI17655	2.44561E-38	74	145.591	131	97
isotig_DOWN03017_68	564	udp-glucuronosyltransferase 2a1-like	UGT2A1	-2	gi|348500264|ref|XP_003437693.1|PREDICTED: UDP-glucuronosyltransferase 2A1-like [Oreochromis niloticus]	XP_003437693	1.06785E-101	91	313.538	186	171
isotig_DOWN03124_68	551	glycine cleavage system h mitochondrial precursor	GCSH	-2	gi|223647144|gb|ACN10330.1|Glycine cleavage system H protein, mitochondrial precursor [Salmo salar] >gi|223673017|gb|ACN12690.1| Glycine cleavage system H protein, mitochondrial precursor [Salmo salar]	ACN10330	2.65292E-33	100	126.331	60	60
isotig_DOWN03918_68	466	malate synthase-like	LOC564844	-2	gi|319655757|ref|NP_001188337.1|malate synthase-like [Danio rerio]	NP_001188337	5.19914E-58	87	199.134	125	109
isotig_DOWN01086_67	683	ocia domain-containing protein 2	OCIAD2	-2	gi|213511854|ref|NP_001134976.1|OCIA domain-containing protein 2 [Salmo salar] >gi|209737662|gb|ACI69700.1| OCIA domain-containing protein 2 [Salmo salar]	NP_001134976	5.40641E-38	98	139.813	68	67
isotig_DOWN01164_67	767	anaphase-promoting complex subunit cdc26	CDC26	-2	gi|209732908|gb|ACI67323.1|Anaphase-promoting complex subunit CDC26 [Salmo salar] >gi|225710022|gb|ACO10857.1| Anaphase-promoting complex subunit CDC26 [Caligus rogercresseyi]	ACI67323	5.80845E-33	89	97.4413	58	52
isotig_DOWN01247_67	646	complement component c3	C3	-2	gi|431608|gb|AAB05029.1|complement component C3 [Oncorhynchus mykiss]	AAB05029	3.16227E-22	100	104.375	49	49
isotig_DOWN01769_67	544	catechol-o-methyltransferase domain-containing protein 1	COMTD1	-2	gi|209736396|gb|ACI69067.1|Catechol-O-methyltransferase domain-containing protein 1 [Salmo salar]	ACI69067	5.71465E-52	96	176.792	90	87
isotig_DOWN02244_67	742	e3 ubiquitin-protein ligase trim41-like	TRIM41	-2	gi|348540012|ref|XP_003457482.1|PREDICTED: hypothetical protein LOC100695437 [Oreochromis niloticus]	XP_003457482	8.21521E-41	67	159.458	152	102
isotig_DOWN03175_67	543	integral membrane protein 2b	ITM2B	-2	gi|209154138|gb|ACI33301.1|Integral membrane protein 2B [Salmo salar]	ACI33301	2.24787E-16	100	82.4185	38	38
isotig_DOWN00890_66	616	60s ribosomal protein l38	RPL38	-2	gi|223646550|gb|ACN10033.1|60S ribosomal protein L38 [Salmo salar] >gi|223672397|gb|ACN12380.1| 60S ribosomal protein L38 [Salmo salar]	ACN10033	5.58473E-21	94	95.5153	53	50
isotig_DOWN01158_66	760	elongation factor 2	EEF2	-2	gi|224587009|gb|ACN58590.1|Elongation factor 2 [Salmo salar]	ACN58590	8.9819E-13	100	75.8702	36	36
isotig_DOWN01737_66	414	60s ribosomal protein l5	RPL5	-2	gi|225703748|gb|ACO07720.1|60S ribosomal protein L5 [Oncorhynchus mykiss]	ACO07720	2.51632E-81	100	251.906	122	122
isotig_DOWN02424_66	662	calcium calmodulin-dependent protein kinase ii delta	CAMK2D	-2	gi|224587882|gb|ACN58731.1|Calcium/calmodulin-dependent protein kinase type II delta chain [Salmo salar]	ACN58731	1.80198E-58	92	194.512	107	99
isotig_DOWN02780_66	597	complement factor b precursor	CFB	-2	gi|185132132|ref|NP_001118067.1|complement factor B [Oncorhynchus mykiss] >gi|3982897|gb|AAC83699.1| complement factor Bf-1 [Oncorhynchus mykiss gairdneri]	NP_001118067	9.99596E-99	94	312.383	159	151
isotig_DOWN02966_66	570	cytochrome p450 2j2-like	CYP2J2	-2	gi|348504422|ref|XP_003439760.1|PREDICTED: cytochrome P450 2J2-like [Oreochromis niloticus]	XP_003439760	1.90412E-98	94	303.908	189	178
isotig_DOWN03220_66	537	novel protein (zgc:56119)	ITIH2	-2	gi|21322624|emb|CAC27151.2|inter-alpha-trypsin inhibitor heavy chain 2 [Platichthys flesus]	CAC27151	1.15315E-74	96	236.884	133	128
isotig_DOWN02187_65	802	zgc:172049 protein	ARALYDRAFT_32591	-2	gi|165972439|ref|NP_001107088.1|uncharacterized protein LOC569254 [Danio rerio] >gi|159155603|gb|AAI54512.1| Zgc:172049 protein [Danio rerio] >gi|213624876|gb|AAI71705.1| Zgc:172049 [Danio rerio] >gi|213627629|gb|AAI71707.1| Zgc:172049 [Danio rerio]	NP_001107088	1.50752E-168	94	486.878	267	253
isotig_DOWN03374_65	520	complement component c9	C9	-2	gi|185133255|ref|NP_001117898.1|complement component C9 precursor [Oncorhynchus mykiss] >gi|67845745|emb|CAJ01692.1| complement component C9 [Oncorhynchus mykiss]	NP_001117898	8.11178E-86	100	270.781	139	139
isotig_DOWN03885_65	469	rna-binding protein 5	RBM5	-2	gi|348507583|ref|XP_003441335.1|PREDICTED: RNA-binding protein 5-B-like [Oreochromis niloticus]	XP_003441335	2.95792E-62	96	214.157	116	112
isotig_DOWN00336_64	791	40s ribosomal protein s24	RPS24	-2	gi|348528995|ref|XP_003452000.1|PREDICTED: 40S ribosomal protein S24-like isoform 1 [Oreochromis niloticus]	XP_003452000	1.16585E-63	100	206.068	117	117
isotig_DOWN00497_64	596	retinol-binding protein 2	RBP2	-2	gi|348501394|ref|XP_003438255.1|PREDICTED: retinol-binding protein 2-like [Oreochromis niloticus]	XP_003438255	5.59837E-72	86	224.942	135	117
isotig_DOWN00946_64	380	collectin sub-family member 11	COLEC11	-2	gi|348531571|ref|XP_003453282.1|PREDICTED: collectin-11-like [Oreochromis niloticus]	XP_003453282	4.51141E-64	87	206.453	126	110
isotig_DOWN01287_64	553	alpha-2-macroglobulin [Plecoglossus altivelis]	A2M	-2	gi|336087815|emb|CBX33181.1|alpha-2-macroglobulin [Plecoglossus altivelis]	CBX33181	2.68846E-9	91	63.929	34	31
isotig_DOWN02180_64	815	stress-associated endoplasmic reticulum protein 1	SERP1	-2	gi|221219700|gb|ACM08511.1|Stress-associated endoplasmic reticulum protein 1 [Salmo salar] >gi|221219954|gb|ACM08638.1| Stress-associated endoplasmic reticulum protein 1 [Salmo salar] >gi|223646818|gb|ACN10167.1| Stress-associated endoplasmic reticulum protein 1 [Salmo salar] >gi|223672677|gb|ACN12520.1| Stress-associated endoplasmic reticulum protein 1 [Salmo salar]	ACM08511	3.71286E-36	100	133.265	66	66
isotig_DOWN02262_64	727	epithelial cadherin precursor	CDH1	-2	gi|223647638|gb|ACN10577.1|Epithelial cadherin precursor [Salmo salar]	ACN10577	6.00632E-113	98	354.755	241	238
isotig_DOWN02418_64	665	group xiib secretory phospholipase a2-like protein precursor	PLA2G12B	-2	gi|209737974|gb|ACI69856.1|Group XIIB secretory phospholipase A2-like protein precursor [Salmo salar]	ACI69856	5.51314E-42	100	151.369	68	68
isotig_DOWN02841_64	589	gtp-binding protein 10	GTPBP10	-2	gi|291190102|ref|NP_001167429.1|GTP-binding protein 10 [Salmo salar] >gi|223649018|gb|ACN11267.1| GTP-binding protein 10 [Salmo salar]	NP_001167429	2.47177E-49	96	172.17	91	88
isotig_DOWN03432_64	516	dimethylglycine mitochondrial-like	DMGDH	-2	gi|348542310|ref|XP_003458628.1|PREDICTED: dimethylglycine dehydrogenase, mitochondrial [Oreochromis niloticus]	XP_003458628	3.31318E-95	92	304.679	171	159
isotig_DOWN04568_64	392	coagulation factor x precursor	F10	-2	gi|66796230|ref|NP_958870.2|coagulation factor X precursor [Danio rerio] >gi|22001222|gb|AAM88343.1|AF519546_3 coagulation factor X [Danio rerio]	NP_958870	4.55885E-44	80	159.458	117	94
isotig_DOWN05450_64	240	huntingtin-interacting protein k	HIP1	-2	gi|348538922|ref|XP_003456939.1|PREDICTED: huntingtin-interacting protein K-like [Oreochromis niloticus]	XP_003456939	5.23334E-43	100	145.591	74	74
isotig_DOWN01663_63	460	hemoglobin subunit alpha-4	HBA2	-2	gi|225704588|gb|ACO08140.1|Hemoglobin subunit alpha-4 [Oncorhynchus mykiss]	ACO08140	1.33871E-94	100	280.796	140	140
isotig_DOWN02230_63	753	protein phosphatase 1 regulatory subunit 3c-like	PPP1R3C	-2	gi|41152149|ref|NP_957128.1|protein phosphatase 1 regulatory subunit 3C-B [Danio rerio] >gi|82186683|sp|Q6P950.1|PR3CB_DANRE RecName: Full=Protein phosphatase 1 regulatory subunit 3C-B >gi|38174288|gb|AAH60926.1| Zgc:73259 [Danio rerio]	NP_957128	9.97469E-39	80	146.747	104	84
isotig_DOWN03299_63	529	translocon-associated protein subunit alpha precursor	SSR1	-2	gi|185133142|ref|NP_001118198.1|translocon-associated protein subunit alpha precursor [Oncorhynchus mykiss] >gi|1174450|sp|P45433.1|SSRA_ONCMY RecName: Full=Translocon-associated protein subunit alpha; Short=TRAP-alpha; AltName: Full=Signal sequence receptor subunit alpha; Short=SSR-alpha; Flags: Precursor >gi|541751|emb|CAA78291.1| SSR alpha subunit [Oncorhynchus mykiss]	NP_001118198	1.02463E-81	95	254.218	158	151
isotig_DOWN00884_62	473	40s ribosomal protein s4	RPS2	-2	gi|209737924|gb|ACI69831.1|40S ribosomal protein S4 [Salmo salar]	ACI69831	7.80151E-38	94	137.117	71	67
isotig_DOWN01216_62	699	coagulation factor vii	F7	-2	gi|308322391|gb|ADO28333.1|coagulation factor VII [Ictalurus furcatus]	ADO28333	1.93929E-104	76	320.472	225	173
isotig_DOWN02146_62	913	choriogenin l	ZP3A	-2	gi|185134311|ref|NP_001117746.1|vitelline envelope protein gamma precursor [Oncorhynchus mykiss] >gi|7960211|gb|AAF71260.1|AF231708_1 vitelline envelope protein gamma [Oncorhynchus mykiss]	NP_001117746	2.55873E-136	98	404.445	235	231
isotig_DOWN02333_62	693	histidine ammonia-lyase	HAL	-2	gi|148234062|ref|NP_001082926.1|histidine ammonia-lyase [Danio rerio] >gi|133777839|gb|AAI15355.1| LOC100004331 protein [Danio rerio]	NP_001082926	5.58867E-108	98	335.495	190	187
isotig_DOWN02520_62	640	amine copper containing 2	AOC3	-2	gi|348545132|ref|XP_003460034.1|PREDICTED: primary amine oxidase, liver isozyme-like [Oreochromis niloticus]	XP_003460034	7.19681E-124	92	378.637	212	197
isotig_DOWN02702_62	608	glycogen liver form	PYGL	-2	gi|47221287|emb|CAG13223.1|unnamed protein product [Tetraodon nigroviridis]	CAG13223	8.00258E-88	89	285.419	184	165
isotig_DOWN03280_62	531	tuberous sclerosis 2	TSC2	-2	gi|348536719|ref|XP_003455843.1|PREDICTED: tuberin-like [Oreochromis niloticus]	XP_003455843	2.84519E-109	98	352.443	174	171
isotig_DOWN04320_62	420	novel protein vertebrate udp-glycosyltransferase family	UGT2A2	-2	gi|213514842|ref|NP_001133343.1|UDP-glucuronosyltransferase 2A2 [Salmo salar] >gi|209151120|gb|ACI33061.1| UDP-glucuronosyltransferase 2A2 precursor [Salmo salar]	NP_001133343	4.44127E-89	97	279.256	139	136
isotig_DOWN04868_62	353	transmembrane protein 237-like	TMEM237	-2	gi|148745181|gb|AAI42899.1|Als2cr4 protein [Danio rerio]	AAI42899	1.93438E-20	92	90.5077	52	48
isotig_DOWN00964_61	481	cytochrome b	CYBA	-2	gi|14149060|emb|CAC39127.1|cytochrome b [Oncorhynchus tshawytscha]	CAC39127	4.64644E-62	84	198.749	130	110
isotig_DOWN01152_61	692	cathepsin d	CTSD	-2	gi|144926037|gb|ABP04018.1|cathepsin D [Gadus morhua]	ABP04018	2.55672E-30	96	117.472	57	55
isotig_DOWN02129_61	981	ribosomal protein l6	RPL6	-2	gi|335955186|gb|AEH76599.1|ribosomal protein L6 [Epinephelus bruneus]	AEH76599	1.68439E-22	97	99.3673	49	48
isotig_DOWN02132_61	964	3-oxoacid transferase 1	OXCT1	-2	gi|348517210|ref|XP_003446128.1|PREDICTED: succinyl-CoA:3-ketoacid-coenzyme A transferase 1, mitochondrial-like [Oreochromis niloticus]	XP_003446128	1.29282E-169	91	493.041	320	292
isotig_DOWN02202_61	776	glyceraldehyde-3-phosphate dehydrogenase	GAPDH	-2	gi|209730800|gb|ACI66269.1|Glyceraldehyde-3-phosphate dehydrogenase [Salmo salar]	ACI66269	3.2609E-113	98	339.732	175	172
isotig_DOWN02434_61	659	apolipoprotein b-100-like	APOB	-2	gi|71834286|ref|NP_001025233.1|apolipoprotein B, like precursor [Danio rerio] >gi|55251139|emb|CAH68927.1| novel protein similar to vertebrate apolipoprotein B (including Ag(x) antigen) (APOB) [Danio rerio]	NP_001025233	4.34109E-33	64	136.732	172	111
isotig_DOWN02642_61	618	cytochrome p450 2k1-like	CYP2B6	-2	gi|326916799|ref|XP_003204692.1|PREDICTED: cytochrome P450 2K1-like [Meleagris gallopavo]	XP_003204692	2.11203E-49	84	172.17	113	95
isotig_DOWN03090_61	554	diamine acetyltransferase 1	SAT1	-2	gi|223646616|gb|ACN10066.1|Diamine acetyltransferase 1 [Salmo salar] >gi|223646918|gb|ACN10217.1| Diamine acetyltransferase 1 [Salmo salar] >gi|223672463|gb|ACN12413.1| Diamine acetyltransferase 1 [Salmo salar] >gi|223672781|gb|ACN12572.1| Diamine acetyltransferase 1 [Salmo salar]	ACN10066	2.13093E-43	85	152.525	101	86
isotig_DOWN03191_61	542	serine threonine-protein kinase plk2	PLK2	-2	gi|209733140|gb|ACI67439.1|Serine/threonine-protein kinase PLK2 [Salmo salar]	ACI67439	7.83204E-77	86	238.424	167	145
isotig_DOWN04628_61	385	60s ribosomal protein l4-a	RPL4	-2	gi|296204118|ref|XP_002749189.1|PREDICTED: 60S ribosomal protein L4-like [Callithrix jacchus]	XP_002749189	3.00589E-55	100	182.185	115	115
isotig_DOWN00491_60	517	60s ribosomal protein l13a	RPL13A	-2	gi|198285633|gb|ACH85355.1|ribosomal protein L13a [Salmo salar]	ACH85355	6.92343E-15	98	77.411	55	54
isotig_DOWN00577_60	612	60s ribosomal protein l22	RPL22	-2	gi|67764172|gb|AAY79217.1|ribosomal protein L22 [Siniperca chuatsi]	AAY79217	7.24374E-32	100	120.553	59	59
isotig_DOWN01245_60	819	glyceraldehyde-3-phosphate dehydrogenase	GAPDH	-2	gi|197632427|gb|ACH70937.1|glyceraldehyde-3-phosphate dehydrogenase-2 [Salmo salar] >gi|197632429|gb|ACH70938.1| glyceraldehyde-3-phosphate dehydrogenase-1 [Salmo salar] >gi|197632433|gb|ACH70940.1| glyceraldehyde-3-phosphate dehydrogenase-2 [Salmo salar] >gi|197632435|gb|ACH70941.1| glyceraldehyde-3-phosphate dehydrogenase-2 [Salmo salar] >gi|209738006|gb|ACI69872.1| Glyceraldehyde-3-phosphate d…	ACH70937	2.75513E-113	95	340.502	188	180
isotig_DOWN02270_60	721	phenylalanyl-trna synthetase beta chain	FARSB	-2	gi|213511304|ref|NP_001133289.1|Phenylalanyl-tRNA synthetase beta chain [Salmo salar] >gi|209149545|gb|ACI32979.1| Phenylalanyl-tRNA synthetase beta chain [Salmo salar]	NP_001133289	1.36855E-133	98	399.823	207	204
isotig_DOWN02349_60	684	upf0536 protein c12orf66-like	c12orf66	-2	gi|348521310|ref|XP_003448169.1|PREDICTED: UPF0536 protein C12orf66 homolog [Oreochromis niloticus]	XP_003448169	2.63245E-29	96	122.094	62	60
isotig_DOWN02359_60	680	cytochrome p450 3a27	CYP3A4	-2	gi|209155258|gb|ACI33861.1|Cytochrome P450 3A27 [Salmo salar]	ACI33861	2.18485E-90	93	285.804	179	167
isotig_DOWN02562_60	635	40s ribosomal protein s18	RPS18	-2	gi|332245592|ref|XP_003271942.1|PREDICTED: 40S ribosomal protein S18-like isoform 1 [Nomascus leucogenys]	XP_003271942	7.24025E-91	99	275.018	139	138
isotig_DOWN02585_60	630	calcium-binding and coiled-coil domain-containing protein 2	CALCOCO2	-2	gi|213515002|ref|NP_001135383.1|Calcium-binding and coiled-coil domain-containing protein 2 [Salmo salar] >gi|197632185|gb|ACH70816.1| calcium binding and coiled-coil domain 2-like [Salmo salar] >gi|209153942|gb|ACI33203.1| Calcium-binding and coiled-coil domain-containing protein 2 [Salmo salar]	NP_001135383	4.21129E-69	90	230.72	123	111
isotig_DOWN02629_60	620	alanine aminotransferase 2-like	GPT	-2	gi|213514708|ref|NP_001133370.1|Alanine aminotransferase 2-like [Salmo salar] >gi|209152217|gb|ACI33102.1| Alanine aminotransferase 2-like [Salmo salar]	NP_001133370	1.6816E-87	89	278.87	169	152
isotig_DOWN02746_60	602	forkhead box a2	FOXA2	-2	gi|18858687|ref|NP_571024.1|forkhead box protein A2 [Danio rerio] >gi|3023376|sp|Q07342.1|FOXA2_DANRE RecName: Full=Forkhead box protein A2; AltName: Full=Axial protein >gi|311268|emb|CAA80443.1| axial [Danio rerio] >gi|449010|prf||1918271A axial gene	NP_571024	6.72517E-81	93	212.616	107	100
isotig_DOWN02750_60	602	phosphoethanolamine n-methyltransferase 3	PEMT	-2	gi|291190262|ref|NP_001167350.1|phosphoethanolamine N-methyltransferase 3 [Salmo salar] >gi|223649374|gb|ACN11445.1| phosphoethanolamine N-methyltransferase 3 [Salmo salar]	NP_001167350	7.48775E-103	98	316.235	160	157
isotig_DOWN02915_60	577	traf-type zinc finger domain-containing protein 1	TRAFD1	-2	gi|291190815|ref|NP_001167313.1|TRAF-type zinc finger domain-containing protein 1 [Salmo salar] >gi|223649166|gb|ACN11341.1| TRAF-type zinc finger domain-containing protein 1 [Salmo salar]	NP_001167313	7.42671E-36	97	135.576	67	65
isotig_DOWN03012_60	564	cl031 protein	CL031	-2	gi|213512559|ref|NP_001134409.1|CL031 protein [Salmo salar] >gi|209733070|gb|ACI67404.1| C12orf31 homolog [Salmo salar]	NP_001134409	1.09144E-12	100	70.4774	34	34
isotig_DOWN03392_60	518	urate oxidase	UOX	-2	gi|73915328|gb|AAZ92542.1|urate oxidase [Salmo salar]	AAZ92542	7.32447E-18	91	86.6557	45	41
isotig_DOWN04443_60	408	cytochrome c oxidase subunit 2	COX2	-2	gi|166895563|gb|ABZ01934.1|cytochrome oxidase subunit II [Oncorhynchus mykiss]	ABZ01934	1.33303E-24	100	101.293	53	53
isotig_DOWN04802_60	363	solute carrier organic anion transporter family member 1c1-like	SLCO1C1	-2	gi|148230212|ref|NP_001082802.1|solute carrier organic anion transporter family, member 1D1 [Danio rerio] >gi|141795740|gb|AAI39696.1| Zgc:163027 protein [Danio rerio]	NP_001082802	1.27517E-59	88	202.986	118	104
isotig_DOWN05350_60	268	PREDICTED: hypothetical protein LOC100705516 [Oreochromis niloticus]	#N/A	-2	gi|348527508|ref|XP_003451261.1|PREDICTED: hypothetical protein LOC100705516 [Oreochromis niloticus]	XP_003451261	5.90068E-10	82	60.4622	40	33
isotig_DOWN00857_59	564	nucleoside diphosphate kinase	NME4	-2	gi|238231571|ref|NP_001153969.1|nucleoside diphosphate kinase [Oncorhynchus mykiss] >gi|223049431|gb|ACM80355.1| nucleoside diphosphate kinase [Oncorhynchus mykiss]	NP_001153969	1.30273E-28	98	115.161	58	57
isotig_DOWN01397_59	317	beta-microseminoprotein precursor	#N/A	-2	gi|348530438|ref|XP_003452718.1|PREDICTED: beta-microseminoprotein-like [Oreochromis niloticus]	XP_003452718	7.86389E-11	77	62.7734	40	31
isotig_DOWN02170_59	828	angiopoietin-like 3	ANGPTL3	-2	gi|190339153|gb|AAI63088.1|Angptl3 protein [Danio rerio]	AAI63088	5.09578E-45	81	167.548	116	94
isotig_DOWN02290_59	708	splicing factor 3b subunit 1	SF3B1	-2	gi|229442397|gb|AAI72813.1|splicing factor 3b, subunit 1 isoform 1 [synthetic construct]	AAI72813	2.26414E-114	98	338.191	168	165
isotig_DOWN02396_59	670	dna-binding protein inhibitor id-1	ID1	-2	gi|197632173|gb|ACH70810.1|inhibitor of DNA binding 1 [Salmo salar] >gi|209734012|gb|ACI67875.1| DNA-binding protein inhibitor ID-1 [Salmo salar]	ACH70810	3.77644E-37	97	136.346	69	67
isotig_DOWN03000_59	565	60s ribosomal protein l12	RPL12	-2	gi|221219748|gb|ACM08535.1|60S ribosomal protein L12 [Salmo salar]	ACM08535	3.35679E-75	96	155.221	80	77
isotig_DOWN04516_59	399	brain protein 44	BRP44	-2	gi|197632017|gb|ACH70732.1|brain protein 44 [Salmo salar] >gi|209154340|gb|ACI33402.1| Brain protein 44 [Salmo salar] >gi|209733338|gb|ACI67538.1| Brain protein 44 [Salmo salar] >gi|209736500|gb|ACI69119.1| Brain protein 44 [Salmo salar] >gi|303661566|gb|ADM16043.1| Brain protein 44 [Salmo salar] >gi|303663084|gb|ADM16096.1| Brain protein 44 [Salmo salar]	ACH70732	6.36831E-40	98	140.198	68	67
isotig_DOWN04750_59	370	cytochrome b	CYBA	-2	gi|121663838|dbj|BAF44537.1|cytochrome b [Oncorhynchus masou ishikawae]	BAF44537	1.71811E-42	98	145.591	75	74
isotig_DOWN02329_58	693	60s ribosomal protein l3	RPL3	-2	gi|198285589|gb|ACH85333.1|ribosomal protein L3-like [Salmo salar]	ACH85333	8.60881E-59	98	196.438	101	99
isotig_DOWN02419_58	663	isoform cra_a	GNAI2	-2	gi|148689266|gb|EDL21213.1|mCG133140, isoform CRA_a [Mus musculus] >gi|148689267|gb|EDL21214.1| mCG133140, isoform CRA_a [Mus musculus]	EDL21213	6.61267E-14	94	72.0182	38	36
isotig_DOWN03066_58	556	sn1-specific diacylglycerol lipase beta	DAGLB	-2	gi|348501992|ref|XP_003438553.1|PREDICTED: sn1-specific diacylglycerol lipase beta [Oreochromis niloticus]	XP_003438553	7.50975E-24	90	107.071	61	55
isotig_DOWN03204_58	540	glutathione s-transferase p	GSTP1	-2	gi|4630882|dbj|BAA76974.1|glutathione S-transferase [Oncorhynchus nerka]	BAA76974	2.92514E-69	94	150.599	77	73
isotig_DOWN01595_57	678	lysozyme c ii precursor	LYZ	-2	gi|11344949|gb|AAG34564.1|AF321519_1lysozyme variant [Oncorhynchus mykiss]	AAG34564	3.56576E-43	100	152.525	69	69
isotig_DOWN02150_57	894	60s ribosomal protein l13a	RPL13A	-2	gi|223646380|gb|ACN09948.1|60S ribosomal protein L13a [Salmo salar] >gi|223672227|gb|ACN12295.1| 60S ribosomal protein L13a [Salmo salar]	ACN09948	1.75051E-16	96	84.7297	60	58
isotig_DOWN02216_57	759	glucokinase	GK	-2	gi|185132953|ref|NP_001117721.1|glucokinase [Oncorhynchus mykiss] >gi|7662683|gb|AAC33586.2| glucokinase [Oncorhynchus mykiss]	NP_001117721	7.0939E-59	98	152.14	77	76
isotig_DOWN02233_57	752	glycine dehydrogenase	GLDC	-2	gi|348535704|ref|XP_003455339.1|PREDICTED: glycine dehydrogenase [decarboxylating], mitochondrial-like isoform 2 [Oreochromis niloticus]	XP_003455339	9.41137E-146	96	443.351	250	241
isotig_DOWN02254_57	737	40s ribosomal protein s6	RPS6	-2	gi|223646464|gb|ACN09990.1|40S ribosomal protein S6 [Salmo salar] >gi|223672311|gb|ACN12337.1| 40S ribosomal protein S6 [Salmo salar]	ACN09990	1.2504E-89	100	275.789	139	139
isotig_DOWN02267_57	723	coatomer subunit epsilon	COPE	-2	gi|225704360|gb|ACO08026.1|Coatomer subunit epsilon [Oncorhynchus mykiss]	ACO08026	5.43661E-99	100	301.597	155	155
isotig_DOWN02350_57	683	gametogenetin-binding protein 2-like	GGNBP2	-2	gi|158253509|gb|AAI54128.1|Ggnbp2 protein [Danio rerio]	AAI54128	1.30681E-64	70	214.542	238	168
isotig_DOWN02405_57	667	coagulation factor ix precursor	F10	-2	gi|291190168|ref|NP_001167197.1|Coagulation factor IX precursor [Salmo salar] >gi|223648592|gb|ACN11054.1| Coagulation factor IX precursor [Salmo salar]	NP_001167197	1.12292E-152	95	444.121	221	211
isotig_DOWN02760_57	600	annexin a4	ANXA4	-2	gi|209735296|gb|ACI68517.1|Annexin A4 [Salmo salar]	ACI68517	4.06364E-76	98	238.81	128	126
isotig_DOWN03138_57	552	inter-alpha-trypsin inhibitor heavy chain h3-like	ITIH3	-2	gi|328677139|gb|AEB31292.1|hypothetical protein [Epinephelus bruneus]	AEB31292	4.99555E-84	93	261.151	139	130
isotig_DOWN03480_57	509	complement c2-like	CFB	-2	gi|185134784|ref|NP_001117673.1|complement factor B/C2-B precursor [Oncorhynchus mykiss] >gi|11990428|dbj|BAB19788.1| complement factor B/C2-B [Oncorhynchus mykiss]	NP_001117673	4.42892E-107	100	333.954	169	169
isotig_DOWN03669_57	489	integral membrane protein 2b	ITM2B	-2	gi|209736674|gb|ACI69206.1|Integral membrane protein 2B [Salmo salar]	ACI69206	7.36888E-33	100	107.457	51	51
isotig_DOWN00748_56	659	ribosomal protein l23a	RPL23A	-2	gi|215511381|gb|ACJ67892.1|ribosomal protein L23a [Pimephales promelas]	ACJ67892	2.57845E-60	98	194.897	99	98
isotig_DOWN02222_56	758	poly a binding cytoplasmic 1 b	PABPC1	-2	gi|343459033|gb|AEM37675.1|molicular identification of Poly A binding protein [Epinephelus bruneus]	AEM37675	1.84652E-60	96	199.134	109	105
isotig_DOWN02283_56	711	phosphatidylinositol 4-kinase type 2-alpha	PI4K2A	-2	gi|223649448|gb|ACN11482.1|Phosphatidylinositol 4-kinase type 2-alpha [Salmo salar]	ACN11482	9.71685E-112	99	338.961	161	160
isotig_DOWN02808_56	593	methyltransferase 11 domain containing 1	METTL17	-2	gi|348520084|ref|XP_003447559.1|PREDICTED: methyltransferase-like protein 17, mitochondrial-like [Oreochromis niloticus]	XP_003447559	1.17922E-96	86	298.516	187	162
isotig_DOWN02829_56	591	interferon-induced protein 44-like	IFI44	-2	gi|348523243|ref|XP_003449133.1|PREDICTED: hypothetical protein LOC100710414 [Oreochromis niloticus]	XP_003449133	1.04928E-20	73	98.5969	79	58
isotig_DOWN03428_56	516	atp synthase lipid-binding mitochondrial precursor	ATP5G3	-2	gi|225704066|gb|ACO07879.1|ATP synthase lipid-binding protein, mitochondrial precursor [Oncorhynchus mykiss] >gi|225704792|gb|ACO08242.1| ATP synthase lipid-binding protein, mitochondrial precursor [Oncorhynchus mykiss]	ACO07879	3.73659E-69	99	216.853	138	137
isotig_DOWN03558_56	503	fumarylacetoacetate hydrolase	FAH	-2	gi|225706644|gb|ACO09168.1|Fumarylacetoacetase [Osmerus mordax]	ACO09168	3.94754E-103	94	313.923	167	157
isotig_DOWN03827_56	475	eukaryotic peptide chain release factor gtp-binding subunit erf3b-like	GSPT1	-2	gi|348502399|ref|XP_003438755.1|PREDICTED: eukaryotic peptide chain release factor GTP-binding subunit ERF3B-like [Oreochromis niloticus]	XP_003438755	9.14239E-44	74	160.999	159	119
isotig_DOWN01120_55	840	d-dopachrome decarboxylase	DDT	-2	gi|209735926|gb|ACI68832.1|D-dopachrome decarboxylase [Salmo salar] >gi|209735972|gb|ACI68855.1| D-dopachrome decarboxylase [Salmo salar] >gi|221219222|gb|ACM08272.1| D-dopachrome decarboxylase [Salmo salar] >gi|303657694|gb|ADM15890.1| D-dopachrome decarboxylase [Salmo salar]	ACI68832	3.27124E-64	95	207.608	113	108
isotig_DOWN02446_55	657	fk506-binding protein 3	FKBP3	-2	gi|225705464|gb|ACO08578.1|FK506-binding protein 3 [Oncorhynchus mykiss]	ACO08578	1.47299E-54	100	184.111	90	90
isotig_DOWN03702_55	488	c type lectin receptor c	#N/A	-2	gi|185135154|ref|NP_001117053.1|C type lectin receptor C [Salmo salar] >gi|50429300|gb|AAT77222.1| C type lectin receptor C [Salmo salar]	NP_001117053	5.54084E-84	95	259.996	141	135
isotig_DOWN04878_55	353	acyl- -binding protein	ACBP	-2	gi|238231505|ref|NP_001154166.1|Acyl-CoA-binding protein [Oncorhynchus mykiss] >gi|225704514|gb|ACO08103.1| Acyl-CoA-binding protein [Oncorhynchus mykiss] >gi|225705908|gb|ACO08800.1| Acyl-CoA-binding protein [Oncorhynchus mykiss]	NP_001154166	2.56859E-44	100	149.443	73	73
isotig_DOWN02191_54	790	inter-alpha-trypsin inhibitor heavy chain h3-like	ITIH3	-2	gi|323650180|gb|ADX97176.1|inter-alpha (globulin) inhibitor h4 isoform 1 [Perca flavescens]	ADX97176	7.03464E-139	87	405.986	262	228
isotig_DOWN02517_54	639	protein disulfide-isomerase a4	PDIA4	-2	gi|348512028|ref|XP_003443545.1|PREDICTED: protein disulfide-isomerase A4 [Oreochromis niloticus]	XP_003443545	2.65398E-99	97	206.838	113	110
isotig_DOWN02705_54	608	rapunzel 3	RPZ	-2	gi|348530022|ref|XP_003452510.1|PREDICTED: hypothetical protein LOC100701575 [Oreochromis niloticus]	XP_003452510	8.1382E-40	87	145.591	85	74
isotig_DOWN03539_54	504	40s ribosomal protein s4	RPS2	-2	gi|223646542|gb|ACN10029.1|40S ribosomal protein S4 [Salmo salar] >gi|223672389|gb|ACN12376.1| 40S ribosomal protein S4 [Salmo salar]	ACN10029	1.08736E-54	100	182.185	88	88
isotig_DOWN04677_54	376	c-type lectin domain family 10 member a-like	CLEC10A	-2	gi|348517017|ref|XP_003446032.1|PREDICTED: C-type lectin domain family 10 member A-like [Oreochromis niloticus]	XP_003446032	7.90661E-32	80	120.168	73	59
isotig_DOWN00800_53	993	plasminogen precursor	PLG	-2	gi|185135936|ref|NP_001117863.1|plasminogen precursor [Oncorhynchus mykiss] >gi|60416860|emb|CAD69012.1| plasminogen [Oncorhynchus mykiss]	NP_001117863	4.93594E-80	97	270.011	132	129
isotig_DOWN00952_53	1187	40s ribosomal protein s8	RPS8	-2	gi|14595077|emb|CAC43332.1|putative ribosomal protein S8 [Oncorhynchus mykiss]	CAC43332	5.51115E-31	100	124.02	56	56
isotig_DOWN01240_53	519	ariadne-2 homolog	ARIH2	-2	gi|213514184|ref|NP_001133816.1|ariadne-2 homolog [Salmo salar] >gi|209155432|gb|ACI33948.1| ariadne-2 homolog [Salmo salar]	NP_001133816	1.15716E-51	84	177.178	94	79
isotig_DOWN01563_53	612	haptoglobin fragment 1	C3	-2	gi|11095751|gb|AAG30004.1|haptoglobin fragment 1 [Oncorhynchus mykiss]	AAG30004	4.19903E-41	85	144.821	94	80
isotig_DOWN02235_53	751	apurinic apyrimidinic endonuclease 1	APEX1	-2	gi|213512198|ref|NP_001135227.1|DNA-(apurinic or apyrimidinic site) lyase [Salmo salar] >gi|197631957|gb|ACH70702.1| APEX nuclease 1 [Salmo salar] >gi|209154634|gb|ACI33549.1| DNA-apurinic or apyrimidinic site lyase [Salmo salar] >gi|209154684|gb|ACI33574.1| DNA-apurinic or apyrimidinic site lyase [Salmo salar]	NP_001135227	3.51855E-29	100	120.939	55	55
isotig_DOWN02335_53	691	inter-alpha-trypsin inhibitor heavy chain h3-like	ITIH3	-2	gi|66472570|ref|NP_001018424.1|inter-alpha (globulin) inhibitor H3 [Danio rerio] >gi|63100652|gb|AAH95235.1| Zgc:110377 [Danio rerio]	NP_001018424	5.45492E-97	84	311.997	222	187
isotig_DOWN02413_53	667	peroxiredoxin 6	PRDX6	-2	gi|259089135|ref|NP_001158604.1|Peroxiredoxin-6 [Oncorhynchus mykiss] >gi|225705218|gb|ACO08455.1| Peroxiredoxin-6 [Oncorhynchus mykiss]	NP_001158604	2.50257E-43	100	155.221	75	75
isotig_DOWN02680_53	613	a chain crystal structures of hsc70bag1 in complex with small molecule inhibitors	HSPA1A	-2	gi|213513866|ref|NP_001135156.1|heat shock protein 70 [Salmo salar] >gi|197631961|gb|ACH70704.1| heat shock protein 70 isoform 3 [Salmo salar]	NP_001135156	9.79242E-134	100	400.593	204	204
isotig_DOWN02908_53	577	group xiib secretory phospholipase a2-like protein precursor	PLA2G12B	-2	gi|209737974|gb|ACI69856.1|Group XIIB secretory phospholipase A2-like protein precursor [Salmo salar]	ACI69856	2.17894E-42	100	151.369	68	68
isotig_DOWN03617_53	497	cytoplasmic aconitate hydratase	ACO1	-2	gi|213512768|ref|NP_001133702.1|Iron-responsive element-binding protein 1 [Salmo salar] >gi|209154994|gb|ACI33729.1| Iron-responsive element-binding protein 1 [Salmo salar]	NP_001133702	5.08505E-106	99	333.569	165	164
isotig_DOWN00973_52	438	middle subunit	FTH1	-2	gi|209737542|gb|ACI69640.1|Ferritin, middle subunit [Salmo salar]	ACI69640	4.14535E-19	76	87.8113	59	45
isotig_DOWN01427_52	470	arf-gap with coiled- ank repeat and ph domain-containing protein 1	ACAP1	-2	gi|213515550|ref|NP_001133772.1|Centaurin-beta-1 [Salmo salar] >gi|209155286|gb|ACI33875.1| Centaurin-beta-1 [Salmo salar]	NP_001133772	9.19596E-28	93	117.472	61	57
isotig_DOWN01607_52	612	cystatin precursor	RPL23A	-2	gi|2133945|pir||JC4918cystatin precursor - chum salmon	JC4918	5.59591E-31	98	119.783	77	76
isotig_DOWN02143_52	916	obg-like atpase 1	OLA1	-2	gi|110332001|gb|ABG67106.1|GTP-binding protein PTD004 [Bos taurus]	ABG67106	6.91861E-22	97	97.8265	49	48
isotig_DOWN02553_52	635	protein emsy	C11orf30	-2	gi|41053403|ref|NP_956278.1|protein EMSY [Danio rerio] >gi|47605661|sp|Q7ZUV7.1|EMSY_DANRE RecName: Full=Protein EMSY >gi|28838724|gb|AAH47813.1| Zgc:56039 [Danio rerio] >gi|182889528|gb|AAI65300.1| Zgc:56039 protein [Danio rerio]	NP_956278	7.84382E-19	85	93.9745	60	51
isotig_DOWN02641_52	618	hepatocyte nuclear factor 1-alpha	HNF1A	-2	gi|223649048|gb|ACN11282.1|Hepatocyte nuclear factor 1-alpha [Salmo salar]	ACN11282	5.70158E-53	100	187.963	108	108
isotig_DOWN02727_52	604	inter-alpha-trypsin inhibitor heavy chain h3-like	ITIH4	-2	gi|47229694|emb|CAG06890.1|unnamed protein product [Tetraodon nigroviridis]	CAG06890	4.36799E-77	88	207.223	125	111
isotig_DOWN04340_52	418	piggybac transposable element-derived protein 4-like	#N/A	-2	gi|292626081|ref|XP_002666225.1|PREDICTED: piggyBac transposable element-derived protein 4-like [Danio rerio]	XP_002666225	6.01165E-22	53	99.7525	126	67
isotig_DOWN00534_51	396	coagulation factor ii precursor	F2	-2	gi|213487|gb|AAA49433.1|thrombin [Oncorhynchus mykiss]	AAA49433	1.6735E-28	100	113.62	52	52
isotig_DOWN01214_51	637	coagulation factor v	F5	-2	gi|348524256|ref|XP_003449639.1|PREDICTED: coagulation factor V [Oreochromis niloticus]	XP_003449639	7.06236E-41	84	158.688	91	77
isotig_DOWN01342_51	475	60s ribosomal protein l21	RPL21	-2	gi|197632511|gb|ACH70979.1|ribosomal protein L21-1 [Salmo salar] >gi|197632513|gb|ACH70980.1| ribosomal protein L21-2 [Salmo salar] >gi|209731760|gb|ACI66749.1| 60S ribosomal protein L21 [Salmo salar] >gi|209737244|gb|ACI69491.1| 60S ribosomal protein L21 [Salmo salar] >gi|223646474|gb|ACN09995.1| 60S ribosomal protein L21 [Salmo salar] >gi|223672321|gb|ACN12342.1| 60S ribosomal protein L21 [Salm…	ACH70979	4.57925E-76	100	234.572	114	114
isotig_DOWN02269_51	723	PREDICTED: hypothetical protein LOC100034569 [Danio rerio]	#N/A	-2	gi|326679049|ref|XP_003201229.1|PREDICTED: hypothetical protein LOC100034569 [Danio rerio]	XP_003201229	5.01007E-9	78	63.929	42	33
isotig_DOWN02299_51	705	hemoglobin subunit alpha-4	HBA2	-2	gi|225703468|gb|ACO07580.1|Hemoglobin subunit alpha-4 [Oncorhynchus mykiss]	ACO07580	4.30681E-94	99	283.108	143	142
isotig_DOWN02542_51	637	transposase	#N/A	-2	gi|209736238|gb|ACI68988.1|Transposable element Tc1 transposase [Salmo salar]	ACI68988	5.80639E-31	87	122.094	70	61
isotig_DOWN02883_51	582	zgc:171352 protein	HABP2	-2	gi|112419180|gb|AAI22336.1|LOC563048 protein [Danio rerio]	AAI22336	1.03723E-38	83	145.206	86	72
isotig_DOWN03872_51	470	staphylococcal nuclease domain containing 1	SND1	-2	gi|224613410|gb|ACN60284.1|Staphylococcal nuclease domain-containing protein 1 [Salmo salar]	ACN60284	1.03796E-83	100	273.092	156	156
isotig_DOWN04913_51	348	leucine-rich repeat extensin 2	LRX2	-2	gi|242025273|ref|XP_002433050.1|lipase, putative [Pediculus humanus corporis] >gi|212518566|gb|EEB20312.1| lipase, putative [Pediculus humanus corporis]	XP_002433050	7.55621E-6	44	52.373	74	33
isotig_DOWN00809_50	721	elongation factor 2	EEF2K	-2	gi|224587009|gb|ACN58590.1|Elongation factor 2 [Salmo salar]	ACN58590	1.63702E-28	100	122.479	57	57
isotig_DOWN00863_50	614	novel protein (zgc:56119)	ITIH2	-2	gi|348521290|ref|XP_003448159.1|PREDICTED: inter-alpha-trypsin inhibitor heavy chain H2-like [Oreochromis niloticus]	XP_003448159	4.43561E-12	84	73.1738	44	37
isotig_DOWN00896_50	664	beta partial	TUBB4	-2	gi|343952726|gb|AEM68323.1|beta tubulin, partial [Yoldia scissurata]	AEM68323	1.37418E-63	98	203.371	99	98
isotig_DOWN01421_50	451	nuclear receptor subfamily 0 group b member 2	NR0B2	-2	gi|348529246|ref|XP_003452125.1|PREDICTED: nuclear receptor subfamily 0 group B member 2 [Oreochromis niloticus] >gi|24710927|gb|AAN17673.1| orphan nuclear receptor SHP [Oreochromis niloticus] >gi|24710934|gb|AAN17674.1| orphan nuclear receptor SHP [Oreochromis niloticus]	XP_003452125	1.06891E-47	73	164.851	146	107
isotig_DOWN01715_50	582	10 kda heat shock mitochondrial	HSPE1	-2	gi|213514822|ref|NP_001133144.1|heat shock protein 10 [Salmo salar] >gi|197632127|gb|ACH70787.1| heat shock protein 10 [Salmo salar]	NP_001133144	2.46183E-29	100	97.8265	49	49
isotig_DOWN01821_50	380	cytochrome c oxidase subunit 1	COX1	-2	gi|28189905|dbj|BAC56567.1|similar to cytochrome oxidase I [Bos taurus]	BAC56567	4.42813E-25	81	100.138	65	53
isotig_DOWN02324_50	690	split hand foot malformation type 1	SHFM1	-2	gi|348539632|ref|XP_003457293.1|PREDICTED: 26S proteasome complex subunit DSS1-like [Oreochromis niloticus] >gi|229366866|gb|ACQ58413.1| 26 proteasome complex subunit DSS1 [Anoplopoma fimbria]	XP_003457293	3.51958E-14	100	73.559	63	63
isotig_DOWN02458_50	656	upf0308 protein c9orf21 homolog	c9orf21	-2	gi|259089179|ref|NP_001158627.1|UPF0308 protein C9orf21 homolog [Oncorhynchus mykiss] >gi|225705396|gb|ACO08544.1| UPF0308 protein C9orf21 homolog [Oncorhynchus mykiss]	NP_001158627	2.20841E-152	99	433.335	208	207
isotig_DOWN02497_50	647	zgc:55406 protein	CHI	-2	gi|195954322|gb|ACG58868.1|myeloid cell lineage chitinase [Oncorhynchus mykiss]	ACG58868	8.5674E-99	99	305.449	167	166
isotig_DOWN02623_50	623	mgc115312 protein	HARBI1	-2	gi|72158326|ref|XP_794452.1|PREDICTED: hypothetical protein [Strongylocentrotus purpuratus] >gi|115970046|ref|XP_001183834.1| PREDICTED: hypothetical protein [Strongylocentrotus purpuratus]	XP_794452	2.53778E-14	66	59.3066	50	33
isotig_DOWN02649_50	618	nadp-dependent malic enzyme	ME1	-2	gi|348532059|ref|XP_003453524.1|PREDICTED: NADP-dependent malic enzyme, mitochondrial-like [Oreochromis niloticus]	XP_003453524	9.91485E-103	95	318.546	172	165
isotig_DOWN02882_50	583	d-amino acid oxidase	DAO	-2	gi|348528378|ref|XP_003451695.1|PREDICTED: D-amino-acid oxidase-like [Oreochromis niloticus]	XP_003451695	7.3324E-60	88	200.675	117	103
isotig_DOWN02919_50	574	serpin peptidase clade member 2b	SERPINF2	-2	gi|350537533|ref|NP_001233280.1|serpin peptidase inhibitor, clade F, member 2B [Oncorhynchus mykiss] >gi|336087911|emb|CCB84818.1| serpin peptidase inhibitor, clade F, member 2B [Oncorhynchus mykiss]	NP_001233280	2.2585E-116	97	347.436	190	185
isotig_DOWN02931_50	573	estrogen receptor beta 2	ESR2	-2	gi|185135297|ref|NP_001118042.1|estrogen receptor beta 2 [Oncorhynchus mykiss] >gi|82409102|gb|ABB73309.1| estrogen receptor beta 2 [Oncorhynchus mykiss]	NP_001118042	5.62314E-107	99	329.717	190	189
isotig_DOWN03064_50	557	cytochrome c oxidase subunit i	COX1	-2	gi|52430370|gb|AAU50546.1|cytochrome c oxidase subunit I [Fundulus heteroclitus]	AAU50546	3.02831E-14	97	74.7146	37	36
